# Supplementary material for: 1′,1′′-Dimethyl-4′-(naphthalen-1-yl)-1,2,3,4-tetra­hydro­naphthalene-2-spiro-3′-pyrrolidine-2′-spiro-3′′-indoline-1,2′′-dione
Source: Acta Crystallogr Sect E Struct Rep Online. 2011 Mar 2;67(Pt 4):o751. doi: 10.1107/S1600536811007124 (PMC3099991; doi:10.1107/S1600536811007124)
Supplement: Supplementary file 2 [file e-67-0o751-Isup2.hkl]

# 
# h,k,l, Fc-squared, Fo-squared, sigma(Fo-squared) and status flag 
# 
data_I
_shelx_title ' AI65m in P2(1)/n' 
_shelx_refln_list_code          4 
_shelx_F_calc_maximum      167.35 
_exptl_crystal_F_000      1000.00 
_reflns_d_resolution_high  0.7566 
 
loop_ 
 _symmetry_equiv_pos_as_xyz 
 'x, y, z' 
 '-x+1/2, y+1/2, -z+1/2' 
 '-x, -y, -z' 
 'x-1/2, -y-1/2, z-1/2' 
 
_cell_length_a     8.7529 
_cell_length_b    18.0411 
_cell_length_c    15.4489 
_cell_angle_alpha  90.000 
_cell_angle_beta   98.181 
_cell_angle_gamma  90.000 
 
_shelx_F_squared_multiplier     1.000 
 
loop_ 
 _refln_index_h 
 _refln_index_k 
 _refln_index_l 
 _refln_F_squared_calc 
 _refln_F_squared_meas 
 _refln_F_squared_sigma 
 _refln_observed_status 
   2   0   0    28004.69    31809.16    594.47 o 
   4   0   0      476.84      492.54      8.22 o 
   6   0   0     1079.62     1140.79     31.61 o 
   8   0   0       93.50       87.52      5.58 o 
  10   0   0        5.52       11.47      6.56 o 
   1   1   0     2964.50     3076.60     32.02 o 
   2   1   0      291.48      277.14      3.31 o 
   3   1   0       59.09       61.70      2.31 o 
   4   1   0      120.41      115.97      2.31 o 
   5   1   0       21.78       27.86      1.52 o 
   6   1   0      560.98      549.33      8.71 o 
   7   1   0        7.64        4.99      1.74 o 
   8   1   0      137.87      124.09      4.44 o 
   9   1   0      113.41      104.26      4.89 o 
  10   1   0        0.73        2.97      2.85 o 
  11   1   0        0.56        1.53      3.08 o 
   0   2   0     4880.09     4704.28     69.16 o 
   1   2   0     1192.61     1259.39     12.56 o 
   2   2   0    15062.27    16575.88    147.40 o 
   3   2   0      406.66      404.51      6.13 o 
   4   2   0      289.82      350.01      4.54 o 
   5   2   0      857.63      834.62      9.29 o 
   6   2   0        1.52        5.44      1.50 o 
   7   2   0      176.77      152.71      5.10 o 
   8   2   0       42.75       44.19      3.02 o 
   9   2   0      304.57      303.01      8.34 o 
  10   2   0       21.91       24.94      3.21 o 
  11   2   0       10.11       15.82      3.58 o 
   1   3   0     3284.38     3445.39     33.37 o 
   2   3   0       58.36       62.76      1.60 o 
   3   3   0      156.21      179.79      2.75 o 
   4   3   0      489.13      509.71      6.72 o 
   5   3   0        0.33        1.18      0.92 o 
   6   3   0       47.62       47.00      2.53 o 
   7   3   0        3.71        4.80      1.60 o 
   8   3   0       63.93       59.84      3.83 o 
   9   3   0       57.80       64.89      4.24 o 
  10   3   0        1.21        5.44      2.54 o 
  11   3   0       66.77       65.25      5.63 o 
   0   4   0     9549.54     9976.73    125.91 o 
   1   4   0    27827.92    30625.11    289.85 o 
   2   4   0      737.98      725.18      7.51 o 
   3   4   0        1.73        0.98      0.63 o 
   4   4   0     1819.85     1992.76     19.40 o 
   5   4   0      522.10      519.55      7.19 o 
   6   4   0       28.40       25.52      1.81 o 
   7   4   0       22.41       26.10      2.33 o 
   8   4   0       26.09       30.23      3.12 o 
   9   4   0       42.45       40.35      3.60 o 
  10   4   0      119.25      121.82      6.65 o 
  11   4   0       54.57       59.61      7.61 o 
   1   5   0     5257.14     5585.23     53.87 o 
   2   5   0     1849.31     2018.01     20.54 o 
   3   5   0      460.82      490.67      5.74 o 
   4   5   0       59.24       80.51      2.01 o 
   5   5   0       21.33       28.80      2.06 o 
   6   5   0        3.36        3.27      1.16 o 
   7   5   0      399.74      391.07      9.11 o 
   8   5   0        6.86        6.45      2.16 o 
   9   5   0        1.64        0.90      2.05 o 
  10   5   0       11.54       12.59      3.18 o 
  11   5   0       62.62       53.65      7.76 o 
   0   6   0       45.83       54.51      2.05 o 
   1   6   0    16076.98    17053.76    152.00 o 
   2   6   0     1690.71     1840.96     19.03 o 
   3   6   0      302.87      307.03      4.13 o 
   4   6   0      426.58      461.19      5.85 o 
   5   6   0       62.14       60.57      2.31 o 
   6   6   0      275.80      267.35      8.55 o 
   7   6   0      104.97       96.47      4.68 o 
   8   6   0       30.86       27.09      3.02 o 
   9   6   0        2.40        1.17      2.43 o 
  10   6   0      131.67      139.67      8.13 o 
  11   6   0       17.42       17.37      7.54 o 
   1   7   0      616.45      664.01      7.25 o 
   2   7   0     1537.40     1625.13     17.17 o 
   3   7   0       52.10       71.22      2.22 o 
   4   7   0        0.02        0.83      0.76 o 
   5   7   0       48.54       49.03      2.53 o 
   6   7   0       34.75       38.87      2.58 o 
   7   7   0        3.68        6.31      2.09 o 
   8   7   0      135.87      119.81      5.17 o 
   9   7   0        4.04        5.33      2.72 o 
  10   7   0        3.64        2.35      3.55 o 
   0   8   0      166.30      165.24      4.64 o 
   1   8   0      314.24      317.13      4.68 o 
   2   8   0     1603.71     1635.96     17.49 o 
   3   8   0     1079.88     1219.30     13.81 o 
   4   8   0       67.23       70.44      2.45 o 
   5   8   0        3.50        4.54      1.47 o 
   6   8   0      192.16      176.84      4.71 o 
   7   8   0        1.08        1.42      1.88 o 
   8   8   0       15.34       13.49      2.94 o 
   9   8   0        0.82        1.86      3.06 o 
  10   8   0        0.29       -2.60      2.60 o 
   1   9   0       29.43       29.54      1.33 o 
   2   9   0     3576.85     3812.16     38.24 o 
   3   9   0      161.29      175.63      3.70 o 
   4   9   0      332.61      338.06      5.62 o 
   5   9   0        0.38       -1.25      1.25 o 
   6   9   0       11.30        7.64      1.76 o 
   7   9   0      357.56      311.28      8.64 o 
   8   9   0       30.28       26.07      3.60 o 
   9   9   0        0.26        3.34      2.64 o 
  10   9   0        0.12       -0.28      2.72 o 
   0  10   0     1432.88     1574.66     24.56 o 
   1  10   0      461.54      501.21      6.29 o 
   2  10   0      113.75      111.82      3.48 o 
   3  10   0      250.60      231.29      4.44 o 
   4  10   0       37.69       39.82      2.27 o 
   5  10   0        9.70        6.68      1.73 o 
   6  10   0       39.80       41.50      2.89 o 
   7  10   0        8.22        6.52      2.79 o 
   8  10   0       89.50       88.67      5.49 o 
   9  10   0        1.12        2.58      2.60 o 
  10  10   0        6.54        6.95      3.36 o 
   1  11   0      871.88      895.55     10.05 o 
   2  11   0      628.67      615.68      8.41 o 
   3  11   0     2322.52     2329.92     24.97 o 
   4  11   0      455.72      427.41      6.88 o 
   5  11   0      269.90      240.11      5.65 o 
   6  11   0      112.22      101.47      4.59 o 
   7  11   0        0.46        1.47      2.00 o 
   8  11   0       56.45       60.15      4.85 o 
   9  11   0        4.52        5.18      3.09 o 
   0  12   0     1138.44     1121.08     20.58 o 
   1  12   0      416.41      403.63      6.41 o 
   2  12   0      685.28      626.71      8.72 o 
   3  12   0        2.36        9.59      2.00 o 
   4  12   0        7.66        7.71      1.69 o 
   5  12   0       21.86       18.58      2.51 o 
   6  12   0       17.75       13.59      2.54 o 
   7  12   0       82.97       83.26      5.28 o 
   8  12   0       12.62       13.07      2.94 o 
   9  12   0        4.53        4.60      3.13 o 
   1  13   0       11.33       15.76      1.81 o 
   2  13   0      423.57      388.27     10.49 o 
   3  13   0       24.43       19.01      2.09 o 
   4  13   0        0.61        2.13      1.81 o 
   5  13   0      255.21      241.13      6.65 o 
   6  13   0       33.63       40.44      3.48 o 
   7  13   0       87.57       86.92      4.74 o 
   8  13   0      126.17      120.32      6.51 o 
   9  13   0       29.58       29.50      4.50 o 
   0  14   0     1302.37     1314.27     37.86 o 
   1  14   0        4.63        5.57      1.82 o 
   2  14   0      173.15      159.47      4.20 o 
   3  14   0        8.05        9.57      2.00 o 
   4  14   0       78.84       74.60      3.59 o 
   5  14   0       36.97       36.40      3.29 o 
   6  14   0       59.97       55.75      4.03 o 
   7  14   0       27.40       36.84      3.61 o 
   8  14   0        0.48        1.48      2.83 o 
   9  14   0       11.63       14.75      5.44 o 
   1  15   0      655.89      654.94     10.57 o 
   2  15   0      115.90      105.11      3.85 o 
   3  15   0       39.32       37.22      2.89 o 
   4  15   0      109.47       96.93      4.16 o 
   5  15   0        0.26       -1.61      2.06 o 
   6  15   0       29.93       33.19      3.53 o 
   7  15   0        1.53        5.12      2.45 o 
   8  15   0        5.49        8.53      3.36 o 
   0  16   0      363.30      332.04     13.07 o 
   1  16   0      650.63      633.36     10.55 o 
   2  16   0      232.79      213.31      6.42 o 
   3  16   0      463.02      443.82      8.60 o 
   4  16   0       16.50       22.71      3.28 o 
   5  16   0        7.82        8.47      2.56 o 
   6  16   0        0.24       -1.58      2.14 o 
   7  16   0      123.76      140.80      6.32 o 
   8  16   0        0.71       -3.26      3.26 o 
   1  17   0       40.10       44.15      3.68 o 
   2  17   0       75.18       72.12      4.31 o 
   3  17   0      214.18      203.41      6.45 o 
   4  17   0       85.09       83.60      4.64 o 
   5  17   0        4.50       10.58      2.66 o 
   6  17   0       33.31       34.41      3.61 o 
   7  17   0       14.14       15.44      3.25 o 
   8  17   0        8.06       16.06      8.20 o 
   0  18   0      337.19      316.47     13.78 o 
   1  18   0      329.59      309.82     10.23 o 
   2  18   0        9.69        7.64      2.54 o 
   3  18   0       97.57       84.66      4.80 o 
   4  18   0        0.04       -1.10      2.30 o 
   5  18   0       20.13       27.10      3.40 o 
   6  18   0      158.73      175.99      9.15 o 
   7  18   0        5.61        8.42      3.15 o 
   1  19   0       46.50       51.26      4.10 o 
   2  19   0        0.78       -0.92      2.79 o 
   3  19   0       12.79       11.43      3.01 o 
   4  19   0        1.85        7.30      3.08 o 
   5  19   0       90.07      102.62      5.62 o 
   6  19   0       66.83       73.45      5.15 o 
   0  20   0        2.19       -0.39      5.74 o 
   1  20   0       86.42       88.76      5.77 o 
   2  20   0        2.11        2.16      2.54 o 
   3  20   0       40.63       50.93      4.36 o 
   4  20   0       13.77       14.55      3.69 o 
   5  20   0       88.55       89.44      6.34 o 
   6  20   0       71.46       80.03      5.58 o 
   1  21   0       10.23        7.50      3.13 o 
   2  21   0       93.82      107.99      6.47 o 
   3  21   0       48.65       57.79      4.69 o 
   4  21   0       58.91       62.32      5.56 o 
   5  21   0        4.29       16.93      7.31 o 
   0  22   0       35.18       37.43      6.48 o 
   1  22   0        8.57       12.70      3.65 o 
   2  22   0        4.57        9.37      3.40 o 
   3  22   0       19.71       22.35      4.83 o 
   4  22   0       11.66       22.21      5.23 o 
   1  23   0        0.55       -3.56      4.15 o 
   2  23   0        5.59        1.31      7.21 o 
 -11   0   1        1.19        2.64      3.67 o 
  -9   0   1       14.90       19.62      3.66 o 
  -7   0   1      164.22      159.88      6.70 o 
  -5   0   1     8067.92     9017.05    132.62 o 
  -3   0   1    19155.73    21030.88    265.22 o 
  -1   0   1       20.60       31.39      3.27 o 
   1   0   1    24063.92    26267.97    330.10 o 
   3   0   1      186.23      196.57      4.09 o 
   5   0   1     1865.05     1971.50     32.41 o 
   7   0   1        3.09       -0.06      2.04 o 
   9   0   1       71.19       73.91      5.68 o 
  11   0   1        8.46        4.51      4.57 o 
 -11   1   1       19.79       24.02      4.64 o 
 -10   1   1       83.24       84.29      5.04 o 
  -9   1   1       25.20       24.64      2.73 o 
  -8   1   1        6.25        4.40      2.01 o 
  -7   1   1        0.00        1.49      1.51 o 
  -6   1   1      106.20      104.93      3.51 o 
  -5   1   1      116.36      129.50      3.00 o 
  -4   1   1      405.32      387.66      5.34 o 
  -3   1   1        4.04        8.08      0.79 o 
  -2   1   1      617.82      659.71      7.22 o 
  -1   1   1     1480.49     1598.94     15.68 o 
   0   1   1     2948.27     2983.52     34.26 o 
   1   1   1      418.23      455.22      4.60 o 
   2   1   1        0.61        1.10      0.57 o 
   3   1   1      730.34      675.88      7.27 o 
   4   1   1      188.47      214.60      3.33 o 
   5   1   1        4.50        5.15      0.92 o 
   6   1   1      253.17      230.97      5.14 o 
   7   1   1        1.85        1.15      1.61 o 
   8   1   1      204.74      193.25      5.44 o 
   9   1   1        6.14        9.03      2.26 o 
  10   1   1        9.30       10.18      2.61 o 
  11   1   1       34.90       51.18      7.28 o 
 -11   2   1        3.24        6.77      3.31 o 
 -10   2   1        1.26        2.23      2.18 o 
  -9   2   1        0.39        0.85      1.91 o 
  -8   2   1      157.85      142.22      5.06 o 
  -7   2   1        0.21       -0.79      1.40 o 
  -6   2   1      217.32      198.54      5.82 o 
  -5   2   1      394.40      421.15      6.07 o 
  -4   2   1      445.36      455.40      6.08 o 
  -3   2   1     7517.33     8177.86     78.51 o 
  -2   2   1     9464.11    10109.86     90.45 o 
  -1   2   1     8282.96     8711.92     77.88 o 
   0   2   1    11278.36    11718.84    104.70 o 
   1   2   1      958.53     1058.38     10.67 o 
   2   2   1     2291.54     2412.86     22.33 o 
   3   2   1       97.63      113.81      2.29 o 
   4   2   1        4.85       10.05      1.10 o 
   5   2   1       17.16       27.44      1.43 o 
   6   2   1      814.85      797.51     11.40 o 
   7   2   1      141.44      135.07      4.32 o 
   8   2   1        1.13        4.44      2.01 o 
   9   2   1       21.72       25.05      3.26 o 
  10   2   1        4.85       12.41      2.67 o 
  11   2   1        3.19        8.04      5.41 o 
 -11   3   1       44.18       53.37      5.53 o 
 -10   3   1        2.14        2.63      2.39 o 
  -9   3   1        0.12       -1.56      1.93 o 
  -8   3   1       55.95       56.23      3.72 o 
  -7   3   1      136.22      137.05      4.79 o 
  -6   3   1      635.54      642.63     10.07 o 
  -5   3   1      638.76      701.18      8.95 o 
  -4   3   1     6551.96     7431.42     72.00 o 
  -3   3   1     4482.01     4717.16     43.05 o 
  -2   3   1     8955.65     9687.94     86.65 o 
  -1   3   1    14005.94    14869.72    141.18 o 
   0   3   1       62.56       55.13      1.26 o 
   1   3   1      435.72      455.95      4.79 o 
   2   3   1      212.68      223.12      2.96 o 
   3   3   1       26.47       42.56      1.36 o 
   4   3   1      400.27      380.04      4.96 o 
   5   3   1        0.45       -0.81      0.81 o 
   6   3   1        0.16       -1.22      1.22 o 
   7   3   1      261.97      248.89      6.74 o 
   8   3   1      116.87      113.42      4.91 o 
   9   3   1        0.30       -0.12      1.98 o 
  10   3   1       13.32       17.08      3.17 o 
  11   3   1        0.11       -5.41      5.41 o 
 -11   4   1       13.13       14.59      3.88 o 
 -10   4   1       23.15       29.90      3.59 o 
  -9   4   1       19.33       22.01      3.00 o 
  -8   4   1      146.23      115.12      4.85 o 
  -7   4   1       69.44       72.39      3.32 o 
  -6   4   1      370.38      383.36      6.83 o 
  -5   4   1      865.77      908.20     10.98 o 
  -4   4   1     1984.29     2174.09     20.99 o 
  -3   4   1       68.58       59.03      1.67 o 
  -2   4   1      663.73      774.10      8.16 o 
  -1   4   1    16427.00    17646.77    157.19 o 
   0   4   1        1.09        5.56      0.88 o 
   1   4   1     1429.67     1433.64     13.62 o 
   2   4   1      407.36      449.28      5.08 o 
   3   4   1      357.50      386.17      4.78 o 
   4   4   1        0.08        1.44      0.79 o 
   5   4   1      125.87      101.44      2.65 o 
   6   4   1       12.76       10.26      1.49 o 
   7   4   1       50.55       52.19      2.99 o 
   8   4   1        1.69        1.94      1.95 o 
   9   4   1       57.77       61.71      4.20 o 
  10   4   1        3.57        9.64      3.13 o 
  11   4   1        0.03       -3.43      4.33 o 
 -11   5   1       14.25       15.74      5.55 o 
 -10   5   1        2.37        4.52      2.78 o 
  -9   5   1       10.45       10.25      2.57 o 
  -8   5   1      201.42      174.00      5.82 o 
  -7   5   1      184.45      183.65      5.62 o 
  -6   5   1       15.90       25.43      2.00 o 
  -5   5   1      133.78      142.90      3.42 o 
  -4   5   1       21.07       18.86      1.19 o 
  -3   5   1     7836.49     8552.00     77.09 o 
  -2   5   1     1518.63     1640.23     16.97 o 
  -1   5   1        0.02        1.73      0.91 o 
   0   5   1       74.07       97.69      3.50 o 
   1   5   1        3.76        6.25      0.67 o 
   2   5   1      139.12      144.90      2.33 o 
   3   5   1     1606.84     1759.93     17.15 o 
   4   5   1        1.21        4.73      0.84 o 
   5   5   1     1145.89     1244.04     14.34 o 
   6   5   1      425.45      420.45      6.63 o 
   7   5   1       46.21       46.41      3.32 o 
   8   5   1      217.24      189.97      6.08 o 
   9   5   1        1.41       -0.34      2.22 o 
  10   5   1       30.93       41.29      4.46 o 
  11   5   1       13.43       12.28     13.44 o 
 -11   6   1       56.43       57.70     10.49 o 
 -10   6   1        0.12        4.46      2.78 o 
  -9   6   1        9.47       11.18      2.67 o 
  -8   6   1       51.24       50.48      3.76 o 
  -7   6   1        0.55        2.17      2.80 o 
  -6   6   1      199.54      200.56      4.81 o 
  -5   6   1        7.47       10.54      1.28 o 
  -4   6   1      106.60      101.70      2.28 o 
  -3   6   1       56.17       55.07      1.58 o 
  -2   6   1        0.09        2.85      0.83 o 
  -1   6   1     1537.71     1717.20     16.41 o 
   0   6   1      507.45      481.01      5.42 o 
   1   6   1     2768.42     2938.18     27.26 o 
   2   6   1      443.85      477.45      5.54 o 
   3   6   1      150.08      147.28      2.63 o 
   4   6   1      162.70      168.59      3.05 o 
   5   6   1     1086.71     1108.39     13.07 o 
   6   6   1       82.54       87.89      3.38 o 
   7   6   1      192.56      181.75      5.56 o 
   8   6   1       29.81       31.16      3.65 o 
   9   6   1       61.69       65.65      5.07 o 
  10   6   1       17.79       22.82      3.94 o 
 -10   7   1        0.05       -0.37      2.60 o 
  -9   7   1       36.09       48.97      3.98 o 
  -8   7   1        1.94       -1.80      1.80 o 
  -7   7   1      143.85      124.51      4.78 o 
  -6   7   1        0.59       -0.31      1.37 o 
  -5   7   1       29.29       27.25      2.37 o 
  -4   7   1        0.59        1.90      0.82 o 
  -3   7   1     1724.28     1686.42     18.06 o 
  -2   7   1      333.13      287.80      4.41 o 
  -1   7   1     2616.43     2626.10     24.64 o 
   0   7   1        5.12       11.92      0.89 o 
   1   7   1        5.68        9.46      0.91 o 
   2   7   1      639.96      640.42      7.84 o 
   3   7   1      297.23      394.71      5.07 o 
   4   7   1       40.65       45.25      1.71 o 
   5   7   1     1382.70     1429.04     23.52 o 
   6   7   1       16.71       19.11      2.12 o 
   7   7   1        0.49        1.16      1.86 o 
   8   7   1       43.03       49.15      4.24 o 
   9   7   1       73.73       76.98      5.43 o 
  10   7   1        8.78       10.60      4.35 o 
 -10   8   1        7.65        3.21      3.01 o 
  -9   8   1        9.02       10.69      3.00 o 
  -8   8   1        1.30       -0.67      2.02 o 
  -7   8   1      330.02      324.74      7.76 o 
  -6   8   1      108.14       97.85      3.70 o 
  -5   8   1        3.75        6.50      1.51 o 
  -4   8   1       29.47       32.76      1.84 o 
  -3   8   1       59.86       72.78      2.66 o 
  -2   8   1     3338.22     3453.01     34.66 o 
  -1   8   1      263.35      274.24      3.86 o 
   0   8   1       12.60       19.57      1.63 o 
   1   8   1      422.63      375.95      5.05 o 
   2   8   1      748.63      724.29      8.84 o 
   3   8   1       81.94      109.20      2.76 o 
   4   8   1      385.91      330.18      5.40 o 
   5   8   1        4.64        3.28      1.44 o 
   6   8   1       31.86       37.60      3.97 o 
   7   8   1        5.60        8.77      2.46 o 
   8   8   1       54.26       54.39      4.54 o 
   9   8   1        1.44       -0.60      2.38 o 
  10   8   1        1.13        1.97      2.98 o 
 -10   9   1        9.24        9.94      3.39 o 
  -9   9   1        0.00        1.37      2.61 o 
  -8   9   1        2.41        6.64      2.53 o 
  -7   9   1       74.12       67.34      4.00 o 
  -6   9   1       29.68       31.37      2.59 o 
  -5   9   1       43.60       50.72      3.45 o 
  -4   9   1      373.05      344.55      5.68 o 
  -3   9   1     1927.62     1953.07     20.96 o 
  -2   9   1     1597.71     1605.17     17.47 o 
  -1   9   1      140.87      171.75      4.19 o 
   0   9   1        2.51        4.85      0.90 o 
   1   9   1        5.59        4.24      0.88 o 
   2   9   1      494.37      535.77      7.21 o 
   3   9   1       37.21       36.57      1.85 o 
   4   9   1      257.07      254.66      6.39 o 
   5   9   1        0.16       -0.33      1.33 o 
   6   9   1       33.23       40.31      3.07 o 
   7   9   1      213.40      184.97      7.14 o 
   8   9   1        0.33        0.92      2.33 o 
   9   9   1        4.23        3.14      2.69 o 
  10   9   1       26.91       34.16      4.62 o 
 -10  10   1        3.92        1.59      2.99 o 
  -9  10   1       11.57       16.11      3.20 o 
  -8  10   1       31.22       20.67      3.43 o 
  -7  10   1       40.94       33.75      3.30 o 
  -6  10   1       80.45       78.97      3.64 o 
  -5  10   1      147.43      134.78      4.09 o 
  -4  10   1      152.91      135.52      4.18 o 
  -3  10   1      495.11      501.41      7.26 o 
  -2  10   1      452.71      438.42      7.52 o 
  -1  10   1       46.91       46.37      1.86 o 
   0  10   1       86.99       77.81      2.28 o 
   1  10   1      435.40      488.39      6.18 o 
   2  10   1      383.22      342.21      7.96 o 
   3  10   1      141.90      124.77      3.24 o 
   4  10   1      132.08      147.56      4.93 o 
   5  10   1        1.15        2.56      1.72 o 
   6  10   1        5.83        9.96      2.24 o 
   7  10   1        0.71       -1.09      2.65 o 
   8  10   1      113.78      103.46      5.87 o 
   9  10   1        9.09       12.52      3.22 o 
  10  10   1       15.35       18.19      5.43 o 
 -10  11   1       10.34        9.83      7.87 o 
  -9  11   1        7.41        5.59      3.26 o 
  -8  11   1       29.32       25.59      4.97 o 
  -7  11   1       29.77       30.71      3.56 o 
  -6  11   1        0.04       -0.95      1.57 o 
  -5  11   1       63.11       56.42      3.47 o 
  -4  11   1      454.13      419.05      7.09 o 
  -3  11   1      242.48      236.28      4.69 o 
  -2  11   1      391.65      376.75      6.03 o 
  -1  11   1      947.24      969.46     10.69 o 
   0  11   1       13.21       16.63      1.33 o 
   1  11   1       55.29       51.70      1.89 o 
   2  11   1        2.14        3.12      1.22 o 
   3  11   1      195.52      173.75      4.01 o 
   4  11   1      396.37      404.32      6.64 o 
   5  11   1      362.17      338.81      8.38 o 
   6  11   1       62.17       60.24      3.76 o 
   7  11   1       20.71       23.09      3.44 o 
   8  11   1        0.26        2.97      3.60 o 
   9  11   1        0.72        1.90      2.76 o 
  -9  12   1        1.39        0.07      2.76 o 
  -8  12   1       43.79       53.77      4.78 o 
  -7  12   1       25.64       21.77      3.29 o 
  -6  12   1        0.01        0.84      1.81 o 
  -5  12   1      164.07      156.76      4.67 o 
  -4  12   1      390.13      360.71      6.36 o 
  -3  12   1       35.87       38.74      2.33 o 
  -2  12   1        1.01        1.43      1.29 o 
  -1  12   1     1251.67     1255.23     14.70 o 
   0  12   1      308.70      298.94      4.75 o 
   1  12   1      149.45      145.77      3.87 o 
   2  12   1        7.83        6.95      1.53 o 
   3  12   1        6.05        7.95      1.51 o 
   4  12   1        0.04       -0.74      1.47 o 
   5  12   1      135.71      129.25      4.88 o 
   6  12   1      124.83      112.06      4.92 o 
   7  12   1        8.67        8.76      2.49 o 
   8  12   1       19.26       18.82      3.43 o 
   9  12   1        0.15       -2.43      2.58 o 
  -9  13   1        0.48        2.09      3.10 o 
  -8  13   1       43.73       55.54      5.58 o 
  -7  13   1        5.62       13.40      3.45 o 
  -6  13   1      201.09      198.82      7.82 o 
  -5  13   1       50.78       48.74      3.15 o 
  -4  13   1      482.78      411.57      8.77 o 
  -3  13   1     2572.88     2507.20     27.15 o 
  -2  13   1      136.22      137.13      3.86 o 
  -1  13   1        4.55        5.03      1.51 o 
   0  13   1      126.13      125.09      4.01 o 
   1  13   1        0.81       -0.69      1.28 o 
   2  13   1        0.53        1.79      1.45 o 
   3  13   1       26.94       28.84      3.15 o 
   4  13   1        8.25        8.12      1.95 o 
   5  13   1       88.52       99.94      4.59 o 
   6  13   1       50.08       47.42      3.79 o 
   7  13   1       23.03       27.63      3.13 o 
   8  13   1        1.12        1.82      2.63 o 
   9  13   1       32.14       44.07      4.98 o 
  -9  14   1       63.76       73.88      8.54 o 
  -8  14   1        0.83        2.63      2.87 o 
  -7  14   1        0.05        0.26      2.15 o 
  -6  14   1       97.28       88.71      4.84 o 
  -5  14   1       83.31       77.89      4.61 o 
  -4  14   1        0.68        1.94      1.70 o 
  -3  14   1       44.17       53.54      2.86 o 
  -2  14   1      597.75      555.62      9.23 o 
  -1  14   1      697.00      705.46     11.61 o 
   0  14   1       17.59       13.50      2.16 o 
   1  14   1       18.34       20.30      1.99 o 
   2  14   1      776.86      749.68     14.61 o 
   3  14   1      652.83      585.84      9.74 o 
   4  14   1       65.36       60.42      3.35 o 
   5  14   1       30.22       28.78      3.18 o 
   6  14   1        7.79        6.45      2.42 o 
   7  14   1       14.50       19.54      3.06 o 
   8  14   1        0.47        6.09      3.16 o 
   9  14   1        3.58        7.21      6.56 o 
  -8  15   1       17.98       29.78      4.34 o 
  -7  15   1        2.16        8.99      2.49 o 
  -6  15   1       40.40       37.07      4.00 o 
  -5  15   1      182.39      149.23      5.57 o 
  -4  15   1      278.69      252.95      6.85 o 
  -3  15   1      171.32      170.31      4.93 o 
  -2  15   1      163.25      154.27      4.31 o 
  -1  15   1       62.22       63.38      3.44 o 
   0  15   1      290.88      261.64      6.11 o 
   1  15   1        0.83       -0.51      1.86 o 
   2  15   1      248.11      249.21      6.41 o 
   3  15   1      104.14      107.82      4.19 o 
   4  15   1       21.61       16.26      2.97 o 
   5  15   1        1.53        1.33      2.24 o 
   6  15   1       16.86       13.31      2.81 o 
   7  15   1       38.62       45.53      4.06 o 
   8  15   1       33.48       47.17      5.06 o 
  -8  16   1        0.47        1.03      3.01 o 
  -7  16   1        0.85        3.07      2.47 o 
  -6  16   1        0.17        0.95      2.41 o 
  -5  16   1       12.20       15.85      2.77 o 
  -4  16   1      177.00      173.80      5.89 o 
  -3  16   1       26.73       24.25      2.68 o 
  -2  16   1      656.91      654.04     13.59 o 
  -1  16   1        6.43        7.87      2.23 o 
   0  16   1     1057.99     1045.67     18.63 o 
   1  16   1      340.93      300.55      7.59 o 
   2  16   1      410.51      387.96      8.79 o 
   3  16   1       85.58       90.60      4.06 o 
   4  16   1      112.77      102.45      5.66 o 
   5  16   1        1.41       -0.94      2.15 o 
   6  16   1       34.57       46.33      4.04 o 
   7  16   1        8.14       16.98      3.19 o 
   8  16   1        5.03        5.67      3.65 o 
  -8  17   1        8.84       15.07      5.44 o 
  -7  17   1       14.05       18.61      3.33 o 
  -6  17   1       10.56       11.81      2.83 o 
  -5  17   1       45.71       32.86      3.53 o 
  -4  17   1        0.00        1.69      2.20 o 
  -3  17   1        2.29        2.46      2.22 o 
  -2  17   1        3.53        6.19      2.16 o 
  -1  17   1      158.08      157.75      5.08 o 
   0  17   1       18.83       20.02      2.69 o 
   1  17   1      103.09      100.96      5.12 o 
   2  17   1       53.08       62.65      4.72 o 
   3  17   1      111.94      102.69      8.22 o 
   4  17   1       91.64       78.95      4.63 o 
   5  17   1      114.11      116.55     11.20 o 
   6  17   1        1.06        3.19      2.62 o 
   7  17   1       10.03       12.14      3.54 o 
  -7  18   1        6.19       12.10      3.25 o 
  -6  18   1        2.31       -2.38      2.38 o 
  -5  18   1      113.61      122.99      6.94 o 
  -4  18   1       19.37       23.08      3.18 o 
  -3  18   1        6.83       10.23      2.64 o 
  -2  18   1      137.00      138.72      5.63 o 
  -1  18   1       37.31       46.26      3.40 o 
   0  18   1      615.80      588.49     11.79 o 
   1  18   1        8.71       12.36      2.77 o 
   2  18   1       56.24       56.39      4.08 o 
   3  18   1       43.93       48.73      3.96 o 
   4  18   1       16.26       16.58      2.99 o 
   5  18   1      134.82      150.12      7.05 o 
   6  18   1       46.86       54.57      4.59 o 
   7  18   1        0.19        4.73      2.89 o 
  -6  19   1       15.09       11.76      4.12 o 
  -5  19   1      134.61      137.51      6.17 o 
  -4  19   1      183.50      191.39      7.67 o 
  -3  19   1       54.68       57.48      4.37 o 
  -2  19   1       42.87       56.12      4.46 o 
  -1  19   1        1.19        1.82      2.66 o 
   0  19   1       31.31       28.08      3.42 o 
   1  19   1       56.78       60.59      4.58 o 
   2  19   1        2.06        3.63      2.50 o 
   3  19   1       33.77       32.37      3.75 o 
   4  19   1       31.96       39.80      4.61 o 
   5  19   1       26.03       34.39      3.89 o 
   6  19   1        5.11        7.26      4.52 o 
  -6  20   1        1.78        5.19      3.41 o 
  -5  20   1       23.21       24.43      4.19 o 
  -4  20   1        9.71       16.27      3.71 o 
  -3  20   1        0.66        0.34      2.56 o 
  -2  20   1        6.43       11.81      3.21 o 
  -1  20   1        8.04        9.82      2.96 o 
   0  20   1       12.78       12.06      3.26 o 
   1  20   1       11.59        6.50      2.62 o 
   2  20   1        2.55       -0.26      2.30 o 
   3  20   1        9.54       13.23      3.12 o 
   4  20   1        1.76        5.73      3.20 o 
   5  20   1        0.08       -0.28      3.20 o 
   6  20   1        7.51        3.57      3.29 o 
  -5  21   1        0.03        0.81      3.98 o 
  -4  21   1       17.40       28.41      5.38 o 
  -3  21   1       22.89       27.45      4.89 o 
  -2  21   1        9.60       18.81      4.17 o 
  -1  21   1       22.81       31.56      4.79 o 
   0  21   1       10.13       13.64      3.44 o 
   1  21   1        4.81        9.30      5.39 o 
   2  21   1       63.77       80.43      5.73 o 
   3  21   1       43.20       64.79      9.51 o 
   4  21   1        0.08        1.70      3.51 o 
   5  21   1        0.02       20.79      5.88 o 
  -4  22   1       16.02       30.49     11.15 o 
  -3  22   1        0.19       -4.06      4.06 o 
  -2  22   1       27.63       41.75      5.64 o 
  -1  22   1        2.33        3.17      3.60 o 
   0  22   1        5.52       10.15      3.97 o 
   1  22   1       54.11       67.24      6.47 o 
   2  22   1        1.34        8.15      3.40 o 
   3  22   1       10.25       15.89      4.67 o 
   4  22   1        0.75        0.05      8.36 o 
  -2  23   1        8.22       13.93      5.80 o 
  -1  23   1        0.79        0.94      3.65 o 
   0  23   1        1.29       10.13      4.19 o 
   1  23   1        0.27        4.06      4.38 o 
   2  23   1       45.91       57.99      7.88 o 
 -10   0   2       13.69       16.25      4.41 o 
  -8   0   2       48.02       56.18      4.72 o 
  -6   0   2       93.07      111.89      5.97 o 
  -4   0   2    16988.66    18831.16    273.09 o 
  -2   0   2    23696.22    25856.21    328.42 o 
   0   0   2     3660.44     3797.68     59.88 o 
   2   0   2    16986.75    18103.99    227.57 o 
   4   0   2       31.61       35.44      2.52 o 
   6   0   2      423.19      387.91      9.85 o 
   8   0   2       80.46       90.99      5.86 o 
  10   0   2       16.55       23.21      5.65 o 
 -11   1   2        2.09        0.71      2.71 o 
 -10   1   2        0.09        2.27      2.33 o 
  -9   1   2        1.54        2.47      1.83 o 
  -8   1   2        9.52       10.79      2.02 o 
  -7   1   2       43.83       44.88      2.72 o 
  -6   1   2       41.78       34.65      2.55 o 
  -5   1   2      346.74      339.45      5.84 o 
  -4   1   2      615.19      736.73      9.45 o 
  -3   1   2     2959.78     3303.21     32.63 o 
  -2   1   2      138.81      142.05      3.08 o 
  -1   1   2    13808.92    14785.63    131.50 o 
   0   1   2     1832.70     1719.00     16.89 o 
   1   1   2     2976.19     3106.21     30.13 o 
   2   1   2     3087.75     3283.96     30.08 o 
   3   1   2       21.68       29.15      1.27 o 
   4   1   2        0.11        0.83      0.73 o 
   5   1   2       51.47       56.90      1.94 o 
   6   1   2       10.61       11.11      1.74 o 
   7   1   2        5.52        6.80      1.91 o 
   8   1   2      626.78      619.69     13.37 o 
   9   1   2        0.15       -0.01      1.84 o 
  10   1   2        3.16        7.21      3.52 o 
 -11   2   2      104.22      110.69      5.77 o 
 -10   2   2       35.03       30.21      3.46 o 
  -9   2   2       64.54       60.92      4.92 o 
  -8   2   2       10.26        5.45      1.83 o 
  -7   2   2      242.09      213.16      5.62 o 
  -6   2   2      151.34      154.29      4.16 o 
  -5   2   2       17.86       17.63      1.32 o 
  -4   2   2       20.94       26.60      1.40 o 
  -3   2   2      799.13      797.58      9.03 o 
  -2   2   2    25119.70    27997.43    248.42 o 
  -1   2   2     4362.96     4626.60     41.65 o 
   0   2   2    20121.65    20456.93    231.29 o 
   1   2   2     1011.43     1059.63     10.17 o 
   2   2   2      723.25      735.32      7.62 o 
   3   2   2       99.52       73.01      1.80 o 
   4   2   2      304.33      306.37      4.74 o 
   5   2   2      612.21      631.23      7.69 o 
   6   2   2       43.37       34.11      2.32 o 
   7   2   2       57.17       45.87      2.96 o 
   8   2   2      198.51      207.47      5.72 o 
   9   2   2       16.10       15.53      2.79 o 
  10   2   2       71.79       75.09      9.71 o 
  11   2   2        8.13       13.44      7.54 o 
 -11   3   2       35.23       28.91      3.86 o 
 -10   3   2       15.60       19.41      3.06 o 
  -9   3   2        0.01        0.24      2.05 o 
  -8   3   2      125.20      128.39      5.14 o 
  -7   3   2      733.21      711.94     10.97 o 
  -6   3   2      155.55      150.91      4.12 o 
  -5   3   2     1401.01     1532.88     16.94 o 
  -4   3   2     3332.77     3526.03     35.29 o 
  -3   3   2    13624.68    15013.27    134.06 o 
  -2   3   2     5575.07     5990.98     54.02 o 
  -1   3   2       42.12       50.14      1.30 o 
   0   3   2     1822.50     1848.90     19.74 o 
   1   3   2      966.15     1068.14     10.34 o 
   2   3   2      700.74      714.78      7.44 o 
   3   3   2     1044.10     1074.21     11.01 o 
   4   3   2      576.31      600.96      7.12 o 
   5   3   2        0.67        3.30      0.95 o 
   6   3   2       27.40       22.28      1.85 o 
   7   3   2       23.10       25.31      2.69 o 
   8   3   2      221.30      204.07      6.93 o 
   9   3   2       18.70       14.77      3.03 o 
  10   3   2       31.26       29.88      3.97 o 
  11   3   2        9.16       11.69      5.18 o 
 -11   4   2        9.43        9.58      4.17 o 
 -10   4   2       65.52       69.20      4.72 o 
  -9   4   2        2.02        3.67      2.05 o 
  -8   4   2       20.03       16.10      2.56 o 
  -7   4   2      130.14      117.11      4.00 o 
  -6   4   2       42.43       41.81      4.72 o 
  -5   4   2      693.25      655.82      8.53 o 
  -4   4   2       26.99       27.76      1.52 o 
  -3   4   2     1981.29     1988.87     19.06 o 
  -2   4   2     6876.20     7356.04     66.16 o 
  -1   4   2       76.77       78.56      1.63 o 
   0   4   2     4974.40     5168.29     46.63 o 
   1   4   2     6051.34     6586.88     59.27 o 
   2   4   2      772.12      830.04      8.55 o 
   3   4   2      311.61      342.47      4.48 o 
   4   4   2      764.70      778.39      8.76 o 
   5   4   2      395.51      401.38      5.57 o 
   6   4   2       22.55       24.25      1.91 o 
   7   4   2       17.60       20.97      2.63 o 
   8   4   2        5.37        5.27      2.17 o 
   9   4   2       17.57       16.49      4.33 o 
  10   4   2       26.86       24.77      3.87 o 
  11   4   2       22.81       20.04      5.51 o 
 -11   5   2       58.37       62.48      6.66 o 
 -10   5   2        4.84        6.21      2.62 o 
  -9   5   2       53.71       44.15      3.72 o 
  -8   5   2       30.51       18.03      2.82 o 
  -7   5   2        0.52        0.06      1.64 o 
  -6   5   2      488.05      483.14      9.74 o 
  -5   5   2      785.58      771.70      9.76 o 
  -4   5   2      136.35      133.62      2.57 o 
  -3   5   2       78.30       94.02      2.76 o 
  -2   5   2     1114.98     1133.93     11.32 o 
  -1   5   2        5.43        4.75      0.69 o 
   0   5   2      697.75      761.29      7.86 o 
   1   5   2      115.24      109.33      1.94 o 
   2   5   2     1623.36     1603.96     15.52 o 
   3   5   2     1059.35     1082.86     11.25 o 
   4   5   2        5.96        2.94      0.81 o 
   5   5   2      392.08      376.67      5.43 o 
   6   5   2      142.57      146.19      3.78 o 
   7   5   2        3.64        4.01      1.89 o 
   8   5   2        1.07       -1.22      2.11 o 
   9   5   2       70.01       69.16      5.10 o 
  10   5   2        3.40        2.68      2.73 o 
 -11   6   2        5.71        2.29      4.17 o 
 -10   6   2       83.64       80.41      5.08 o 
  -9   6   2        0.74        0.60      2.14 o 
  -8   6   2       19.44       15.67      2.57 o 
  -7   6   2        0.03        3.27      1.78 o 
  -6   6   2        0.33        0.66      1.52 o 
  -5   6   2        6.64        3.57      1.20 o 
  -4   6   2       44.89       52.47      1.78 o 
  -3   6   2        8.04       11.54      0.90 o 
  -2   6   2      311.46      303.32      3.94 o 
  -1   6   2     1344.01     1306.99     12.85 o 
   0   6   2       95.45      111.76      2.43 o 
   1   6   2     3676.37     3919.38     35.96 o 
   2   6   2     3254.23     3501.16     32.43 o 
   3   6   2        7.06       20.43      1.21 o 
   4   6   2      311.32      322.32      4.65 o 
   5   6   2       46.21       53.04      2.06 o 
   6   6   2        0.20        0.07      1.41 o 
   7   6   2        6.32        8.94      2.41 o 
   8   6   2      249.02      217.97      7.48 o 
   9   6   2       19.70       20.66      3.64 o 
  10   6   2        5.91        7.62      3.02 o 
 -10   7   2        0.95        3.63      3.03 o 
  -9   7   2        8.54        9.83      2.59 o 
  -8   7   2       13.79        8.37      2.43 o 
  -7   7   2       72.97       60.14      3.70 o 
  -6   7   2       17.25       18.99      2.37 o 
  -5   7   2       90.68       84.08      3.10 o 
  -4   7   2        3.96       11.83      1.41 o 
  -3   7   2      284.92      299.80      4.75 o 
  -2   7   2        0.32        0.17      0.84 o 
  -1   7   2      109.59      133.36      2.77 o 
   0   7   2        5.93        9.36      0.89 o 
   1   7   2      910.45      969.60     10.02 o 
   2   7   2      433.13      389.28      4.91 o 
   3   7   2        0.01        0.00      0.81 o 
   4   7   2      686.65      707.12      8.31 o 
   5   7   2      123.82       96.40      3.35 o 
   6   7   2        0.28       -1.32      1.32 o 
   7   7   2       83.46       77.22      5.91 o 
   8   7   2       50.93       40.83      4.09 o 
   9   7   2        4.08        4.61      2.71 o 
  10   7   2       41.83       55.95      5.27 o 
 -10   8   2        2.72        2.59      4.50 o 
  -9   8   2        0.08        1.38      2.20 o 
  -8   8   2       51.90       45.36      3.76 o 
  -7   8   2      298.76      266.64      7.03 o 
  -6   8   2      357.62      345.87      7.28 o 
  -5   8   2      138.00      121.03      3.65 o 
  -4   8   2       62.15       74.37      3.20 o 
  -3   8   2        0.55        0.74      1.00 o 
  -2   8   2     1501.47     1560.50     16.82 o 
  -1   8   2      529.54      596.51      6.83 o 
   0   8   2     1435.13     1512.77     15.07 o 
   1   8   2       35.75       35.52      1.44 o 
   2   8   2        0.10        1.35      0.77 o 
   3   8   2       30.43       16.05      1.12 o 
   4   8   2      174.06      202.09      4.04 o 
   5   8   2       56.99       69.22      3.01 o 
   6   8   2        2.95        3.01      1.80 o 
   7   8   2       53.88       49.87      4.04 o 
   8   8   2       95.41       90.42      5.43 o 
   9   8   2       40.82       44.96      4.68 o 
  10   8   2       36.11       34.18      4.55 o 
 -10   9   2        0.05        3.18      3.00 o 
  -9   9   2        2.94        5.73      2.90 o 
  -8   9   2        0.04       -1.46      1.89 o 
  -7   9   2       51.15       55.00      3.76 o 
  -6   9   2        0.78       -0.10      1.64 o 
  -5   9   2        0.07       -0.19      1.36 o 
  -4   9   2        0.40        0.89      1.14 o 
  -3   9   2       84.01      113.63      2.99 o 
  -2   9   2     2011.07     2129.71     22.45 o 
  -1   9   2      336.99      369.37      4.97 o 
   0   9   2        9.04       14.71      1.18 o 
   1   9   2      586.78      711.42      8.56 o 
   2   9   2      244.29      259.35      4.07 o 
   3   9   2      717.74      771.93      9.73 o 
   4   9   2       22.48       24.11      1.77 o 
   5   9   2       46.01       49.54      3.45 o 
   6   9   2       22.01       18.56      2.54 o 
   7   9   2       50.85       53.44      4.97 o 
   8   9   2        5.17        1.83      2.35 o 
   9   9   2       35.26       44.30      5.69 o 
  10   9   2       25.22       25.89      4.32 o 
 -10  10   2        0.44        3.98      3.60 o 
  -9  10   2       23.40       22.88      3.84 o 
  -8  10   2        2.64        1.88      2.32 o 
  -7  10   2      103.62       96.70      4.65 o 
  -6  10   2      149.45      114.46      4.24 o 
  -5  10   2       11.74        9.00      1.81 o 
  -4  10   2       47.84       44.03      2.45 o 
  -3  10   2      135.19      156.26      3.78 o 
  -2  10   2      531.17      500.30      7.09 o 
  -1  10   2      416.93      434.38      5.70 o 
   0  10   2      120.77      107.63      2.88 o 
   1  10   2        0.20        1.00      0.87 o 
   2  10   2      136.98      129.34      3.15 o 
   3  10   2      174.90      176.78      3.93 o 
   4  10   2      188.17      168.78      5.08 o 
   5  10   2      778.04      722.61     15.25 o 
   6  10   2       11.93       14.30      2.42 o 
   7  10   2       53.63       48.04      4.26 o 
   8  10   2       45.14       43.65      4.41 o 
   9  10   2       17.21       18.41      3.67 o 
  10  10   2       18.89       36.72      8.85 o 
 -10  11   2       13.09       17.37      8.20 o 
  -9  11   2       38.23       40.85      4.70 o 
  -8  11   2        0.19       -1.47      2.32 o 
  -7  11   2       44.15       34.82      4.63 o 
  -6  11   2        0.15       -1.43      1.43 o 
  -5  11   2       14.61        8.99      1.98 o 
  -4  11   2      161.56      145.43      3.82 o 
  -3  11   2        0.91        0.39      1.26 o 
  -2  11   2      120.32      132.81      3.42 o 
  -1  11   2      138.04      136.34      2.89 o 
   0  11   2      397.92      434.15      5.92 o 
   1  11   2       97.44      103.33      2.64 o 
   2  11   2      395.41      423.09      6.46 o 
   3  11   2       12.71       18.67      1.76 o 
   4  11   2       30.17       37.27      2.56 o 
   5  11   2       27.50       24.09      3.26 o 
   6  11   2       61.91       59.50      3.77 o 
   7  11   2        0.48        2.80      2.07 o 
   8  11   2        0.07       -1.12      2.41 o 
   9  11   2        2.39        7.12      3.06 o 
  -9  12   2       43.74       59.64      5.49 o 
  -8  12   2       17.60       16.53      3.30 o 
  -7  12   2       73.47       73.84      4.99 o 
  -6  12   2       12.70       16.54      2.34 o 
  -5  12   2      162.06      167.19      4.88 o 
  -4  12   2     1267.81     1183.18     14.56 o 
  -3  12   2      351.61      333.98      6.64 o 
  -2  12   2        3.63        7.37      1.54 o 
  -1  12   2        0.72        0.25      1.28 o 
   0  12   2        5.07        6.65      1.17 o 
   1  12   2      185.79      166.87      6.86 o 
   2  12   2      527.76      536.26      7.82 o 
   3  12   2       60.27       54.36      3.32 o 
   4  12   2      190.96      163.18      4.69 o 
   5  12   2       96.57       84.85      4.26 o 
   6  12   2        5.90        5.99      2.16 o 
   7  12   2       26.66       36.41      3.74 o 
   8  12   2       13.56       14.24      3.88 o 
   9  12   2       11.11       11.62      3.40 o 
  -9  13   2        6.95        8.73      3.46 o 
  -8  13   2       12.42       13.19      3.15 o 
  -7  13   2        0.94        0.96      2.40 o 
  -6  13   2      139.07      134.59      4.84 o 
  -5  13   2       11.10        9.53      2.17 o 
  -4  13   2       39.95       31.85      2.46 o 
  -3  13   2     1191.00     1116.10     13.94 o 
  -2  13   2      691.86      691.89     10.46 o 
  -1  13   2       59.95       64.43      2.72 o 
   0  13   2      144.29      135.88      4.23 o 
   1  13   2      137.45      132.87      3.64 o 
   2  13   2       35.88       45.16      2.77 o 
   3  13   2        3.39        3.71      1.69 o 
   4  13   2       74.43       72.38      3.50 o 
   5  13   2       51.93       49.53      3.61 o 
   6  13   2        0.72        1.64      2.11 o 
   7  13   2        0.25       -1.78      2.07 o 
   8  13   2        0.13        2.92      2.79 o 
   9  13   2        1.17        2.29      5.57 o 
  -9  14   2       11.60       12.67      4.95 o 
  -8  14   2       31.09       31.20      4.20 o 
  -7  14   2        0.58        5.04      3.12 o 
  -6  14   2      218.90      207.11      6.53 o 
  -5  14   2      142.88      130.02      5.48 o 
  -4  14   2      914.69      882.91     13.14 o 
  -3  14   2      338.91      306.36      6.02 o 
  -2  14   2        2.50       -0.02      1.52 o 
  -1  14   2      325.87      279.43      5.51 o 
   0  14   2       82.13       80.20      3.48 o 
   1  14   2        0.00       -0.47      1.46 o 
   2  14   2      143.30      141.37      4.41 o 
   3  14   2       10.16       14.14      2.16 o 
   4  14   2       77.79       63.36      3.76 o 
   5  14   2       66.41       61.54      4.02 o 
   6  14   2        0.32        0.84      2.19 o 
   7  14   2        1.25        5.45      2.36 o 
   8  14   2       17.16        8.03      3.38 o 
   9  14   2        2.74       -0.66      5.90 o 
  -8  15   2        0.04       -0.16      2.85 o 
  -7  15   2        5.48        8.75      2.58 o 
  -6  15   2        2.29        2.84      2.26 o 
  -5  15   2        0.02       -0.43      2.01 o 
  -4  15   2      118.05      100.53      4.21 o 
  -3  15   2       52.65       55.62      3.02 o 
  -2  15   2       13.82       18.09      2.21 o 
  -1  15   2        8.80        5.59      2.02 o 
   0  15   2       35.17       34.54      2.82 o 
   1  15   2       12.68        8.18      2.98 o 
   2  15   2       25.12       15.77      2.30 o 
   3  15   2      305.09      305.59      6.88 o 
   4  15   2        1.85       -0.77      2.20 o 
   5  15   2       65.84       67.86      4.26 o 
   6  15   2        2.56        5.00      2.40 o 
   7  15   2        5.71        4.82      3.16 o 
   8  15   2       29.66       35.00      4.55 o 
  -8  16   2        8.19        7.52      3.36 o 
  -7  16   2       35.23       33.65      3.80 o 
  -6  16   2        8.30        7.19      2.57 o 
  -5  16   2       14.43       19.46      2.92 o 
  -4  16   2        0.02        0.96      2.07 o 
  -3  16   2      599.87      590.22     10.08 o 
  -2  16   2       86.39       93.42      4.03 o 
  -1  16   2      123.94      113.40      4.34 o 
   0  16   2       31.55       31.57      3.46 o 
   1  16   2       17.03       13.75      2.68 o 
   2  16   2       14.14       16.79      2.75 o 
   3  16   2        0.19        2.76      1.95 o 
   4  16   2      127.97      132.74      4.87 o 
   5  16   2       20.73       12.72      2.66 o 
   6  16   2        3.15        4.76      2.54 o 
   7  16   2        4.58        3.53      2.72 o 
   8  16   2        0.30       -0.78      4.25 o 
  -8  17   2       16.63       16.72      7.87 o 
  -7  17   2       19.92       29.30      6.79 o 
  -6  17   2        3.38        4.16      2.55 o 
  -5  17   2      122.09      117.52      5.39 o 
  -4  17   2      119.56      121.34      5.34 o 
  -3  17   2        0.50        1.19      1.86 o 
  -2  17   2       41.59       42.34      3.24 o 
  -1  17   2      149.86      137.64      4.86 o 
   0  17   2      232.76      214.43      6.59 o 
   1  17   2       12.61       17.57      2.87 o 
   2  17   2      218.62      220.11      6.74 o 
   3  17   2        0.13       -1.06      2.10 o 
   4  17   2       20.26       15.34      2.82 o 
   5  17   2       12.94       15.73      2.99 o 
   6  17   2        1.18        3.00      2.40 o 
   7  17   2       75.79       73.23      5.18 o 
  -7  18   2        1.89        4.23      3.43 o 
  -6  18   2       14.23       20.99      3.45 o 
  -5  18   2      160.15      152.66      7.50 o 
  -4  18   2       31.34       33.91      3.52 o 
  -3  18   2      131.34      130.24      5.50 o 
  -2  18   2       25.85       31.07      3.05 o 
  -1  18   2       26.18       30.60      3.40 o 
   0  18   2        3.65        3.09      2.67 o 
   1  18   2       13.99       13.85      2.73 o 
   2  18   2        4.66        5.48      2.49 o 
   3  18   2        7.89        6.64      2.59 o 
   4  18   2       35.27       37.05      3.70 o 
   5  18   2        6.03        8.83      2.74 o 
   6  18   2      219.56      225.15      7.59 o 
   7  18   2        1.27        2.40      3.75 o 
  -6  19   2       11.35       21.96      4.02 o 
  -5  19   2        1.31        6.92      3.15 o 
  -4  19   2       57.35       61.63      6.01 o 
  -3  19   2        6.04       11.71      3.10 o 
  -2  19   2        0.05        4.20      2.60 o 
  -1  19   2      191.84      187.64      8.64 o 
   0  19   2      120.90      119.78      7.20 o 
   1  19   2        0.67       -0.19      2.45 o 
   2  19   2        4.91        8.60      3.22 o 
   3  19   2       68.54       69.70      4.82 o 
   4  19   2        5.35        9.62      5.05 o 
   5  19   2       22.01       41.00      4.47 o 
   6  19   2        0.38        2.09      3.08 o 
  -6  20   2        8.38        7.10      3.88 o 
  -5  20   2       43.39       44.09      5.90 o 
  -4  20   2        0.51       -0.12      3.36 o 
  -3  20   2       23.17       32.69      5.00 o 
  -2  20   2        2.63        7.81      3.38 o 
  -1  20   2       10.00       11.67      6.68 o 
   0  20   2       77.83       70.92      5.36 o 
   1  20   2       24.49       21.97      3.72 o 
   2  20   2        1.58        5.03      3.49 o 
   3  20   2       17.95       24.31      3.76 o 
   4  20   2       23.08       24.67      4.64 o 
   5  20   2        5.10       11.71      4.29 o 
  -5  21   2       57.44       57.06      6.75 o 
  -4  21   2        2.41        5.50      5.12 o 
  -3  21   2        9.49        9.82      5.03 o 
  -2  21   2        3.64        6.91      4.40 o 
  -1  21   2       42.74       46.75      5.43 o 
   0  21   2        5.15       12.27      5.58 o 
   1  21   2        0.09        1.72      7.00 o 
   2  21   2       28.30       32.12      4.29 o 
   3  21   2       69.57       89.14      6.17 o 
   4  21   2        1.77       -3.42      3.42 o 
   5  21   2        0.01        0.33      5.57 o 
  -4  22   2       17.38       13.44      9.83 o 
  -3  22   2      102.81      126.63     10.96 o 
  -2  22   2       10.03        9.91      4.22 o 
  -1  22   2       18.78       18.18      4.57 o 
   0  22   2        0.59       14.52      4.33 o 
   1  22   2       21.27       25.24      4.22 o 
   2  22   2       61.73       66.35      5.81 o 
   3  22   2        5.37        9.19      4.03 o 
   4  22   2        8.93       -2.18      5.04 o 
  -2  23   2        2.42        2.61      4.85 o 
  -1  23   2        0.11        1.16      3.89 o 
   0  23   2        0.46        3.90      3.81 o 
   1  23   2        2.35        3.48      5.67 o 
   2  23   2       17.25       30.76      5.52 o 
 -11   0   3        2.65       15.97      4.72 o 
  -9   0   3        1.63        3.02      2.33 o 
  -7   0   3       65.09       66.08      5.41 o 
  -5   0   3     1410.56     1514.57     25.99 o 
  -3   0   3       94.13       90.87      2.82 o 
  -1   0   3     1598.52     1371.51     18.27 o 
   1   0   3      817.21      739.79     10.51 o 
   3   0   3      156.07      153.05      3.79 o 
   5   0   3      353.22      355.92      7.33 o 
   7   0   3       42.76       39.14      4.13 o 
   9   0   3      125.04      121.44      7.02 o 
 -11   1   3        1.10       -0.65      3.26 o 
 -10   1   3        0.07        8.17      2.28 o 
  -9   1   3      116.15      105.89      4.87 o 
  -8   1   3      172.39      156.83      4.83 o 
  -7   1   3        0.12       -1.37      1.39 o 
  -6   1   3      663.30      631.77     12.93 o 
  -5   1   3     1394.42     1423.56     15.77 o 
  -4   1   3      629.13      680.27      8.25 o 
  -3   1   3      123.91      118.41      2.07 o 
  -2   1   3     1926.07     2084.93     19.50 o 
  -1   1   3    10552.73    11239.78    100.15 o 
   0   1   3       40.41       40.38      1.03 o 
   1   1   3     1540.04     1515.18     14.31 o 
   2   1   3      735.56      765.44      7.95 o 
   3   1   3      271.94      265.39      3.77 o 
   4   1   3       10.54       12.58      1.12 o 
   5   1   3      458.05      434.10      5.93 o 
   6   1   3       71.78       68.00      3.00 o 
   7   1   3       34.60       36.74      2.79 o 
   8   1   3      353.58      341.29      7.41 o 
   9   1   3        0.12       -0.22      1.80 o 
  10   1   3       37.22       37.55      5.06 o 
 -11   2   3        1.12        0.33      2.82 o 
 -10   2   3       34.36       46.41      4.41 o 
  -9   2   3       28.57       31.91      3.31 o 
  -8   2   3      197.54      183.61      5.19 o 
  -7   2   3       23.88       26.74      2.40 o 
  -6   2   3     1218.32     1276.02     16.76 o 
  -5   2   3     1221.75     1337.73     15.04 o 
  -4   2   3      185.55      124.76      2.73 o 
  -3   2   3      966.56     1140.24     11.43 o 
  -2   2   3     3221.81     3463.65     31.72 o 
  -1   2   3     5215.29     5554.03     50.01 o 
   0   2   3     1280.17     1287.65     14.21 o 
   1   2   3        0.80        1.40      0.54 o 
   2   2   3       26.83       12.03      0.84 o 
   3   2   3     1147.75     1223.97     12.42 o 
   4   2   3       10.43       14.93      1.29 o 
   5   2   3      265.46      279.66      4.49 o 
   6   2   3      453.06      447.22      7.00 o 
   7   2   3     1204.33     1242.14     18.49 o 
   8   2   3        0.14        0.93      1.89 o 
   9   2   3      157.81      169.44      7.92 o 
  10   2   3        0.61        5.37      2.74 o 
 -11   3   3       28.34       32.89      3.80 o 
 -10   3   3       23.89       24.25      3.24 o 
  -9   3   3       15.81       12.82      2.68 o 
  -8   3   3      166.17      164.18      5.59 o 
  -7   3   3       36.07       42.35      3.77 o 
  -6   3   3     1678.85     1678.97     21.80 o 
  -5   3   3      396.29      354.00      5.47 o 
  -4   3   3      304.56      269.19      4.34 o 
  -3   3   3     4255.70     4806.44     43.92 o 
  -2   3   3      913.42      994.74      9.96 o 
  -1   3   3       24.47       24.21      0.96 o 
   0   3   3     2129.70     2406.08     22.24 o 
   1   3   3     1092.07     1263.02     13.19 o 
   2   3   3        2.25        3.83      0.71 o 
   3   3   3      447.79      479.87      5.80 o 
   4   3   3     1576.68     1661.58     17.91 o 
   5   3   3        4.02        4.35      1.05 o 
   6   3   3        0.98        1.06      1.27 o 
   7   3   3       37.30       33.28      2.75 o 
   8   3   3        0.87        2.38      2.33 o 
   9   3   3       15.08       16.19      3.13 o 
  10   3   3       84.36       85.51      5.87 o 
 -11   4   3       25.57       38.05      4.25 o 
 -10   4   3        1.01        1.75      2.22 o 
  -9   4   3        8.11        5.34      2.35 o 
  -8   4   3      517.92      453.39      9.64 o 
  -7   4   3      121.68      104.57      3.92 o 
  -6   4   3      466.80      423.28      9.61 o 
  -5   4   3      730.18      763.35      9.65 o 
  -4   4   3     3601.59     3734.05     34.86 o 
  -3   4   3     3217.81     3427.36     31.81 o 
  -2   4   3        9.77       11.56      0.91 o 
  -1   4   3     2489.32     2631.67     24.36 o 
   0   4   3     1155.91     1195.86     11.61 o 
   1   4   3       10.88        7.29      0.80 o 
   2   4   3      965.66      963.92      9.84 o 
   3   4   3      355.47      326.94      4.42 o 
   4   4   3       58.55       51.54      1.88 o 
   5   4   3        7.21        5.38      1.06 o 
   6   4   3      535.43      538.39      7.94 o 
   7   4   3      167.52      155.89      5.16 o 
   8   4   3       93.06      103.18      5.55 o 
   9   4   3      139.31      144.61      6.72 o 
  10   4   3       65.87       73.12      5.68 o 
 -11   5   3        3.25        4.53      3.42 o 
 -10   5   3       23.64       29.68      3.54 o 
  -9   5   3       53.64       54.79      4.13 o 
  -8   5   3      508.82      449.68      9.72 o 
  -7   5   3      167.30      161.53      5.29 o 
  -6   5   3     1344.74     1278.57     30.19 o 
  -5   5   3      208.93      217.29      6.01 o 
  -4   5   3      379.30      406.62      5.28 o 
  -3   5   3     1432.99     1617.46     15.91 o 
  -2   5   3     3698.99     4027.75     36.96 o 
  -1   5   3     2945.74     2937.61     27.21 o 
   0   5   3       84.53       81.56      1.95 o 
   1   5   3     3855.73     4100.08     37.53 o 
   2   5   3     1165.74     1247.91     12.48 o 
   3   5   3     3305.64     3726.91     34.72 o 
   4   5   3     1184.70     1127.76     12.06 o 
   5   5   3        2.09        3.34      1.07 o 
   6   5   3       83.24       82.74      3.85 o 
   7   5   3      110.65       97.79      4.98 o 
   8   5   3        7.49        6.94      2.60 o 
   9   5   3        0.15       -2.13      2.28 o 
  10   5   3        3.09       11.36      3.23 o 
 -11   6   3        0.27       -1.81      3.54 o 
 -10   6   3       94.99       98.46      5.52 o 
  -9   6   3       62.06       66.58      5.58 o 
  -8   6   3       13.70       20.24      2.76 o 
  -7   6   3       98.56       81.56      4.16 o 
  -6   6   3      370.60      370.34      7.17 o 
  -5   6   3        3.70        4.00      1.11 o 
  -4   6   3     1204.73     1355.04     14.00 o 
  -3   6   3      828.12      808.62      8.84 o 
  -2   6   3      316.21      287.86      3.91 o 
  -1   6   3      733.00      758.37      8.08 o 
   0   6   3      996.51      977.04     10.01 o 
   1   6   3       21.50       25.09      1.12 o 
   2   6   3      602.20      646.31      7.18 o 
   3   6   3        6.91        9.80      1.04 o 
   4   6   3      707.22      698.03      8.26 o 
   5   6   3     1455.28     1491.83     15.76 o 
   6   6   3       40.93       46.00      3.06 o 
   7   6   3       29.01       32.10      3.50 o 
   8   6   3       83.18       75.05      4.95 o 
   9   6   3       14.92       15.01      3.14 o 
  10   6   3        0.00        1.11      2.96 o 
 -10   7   3        0.70        2.77      2.94 o 
  -9   7   3        0.02        1.88      2.27 o 
  -8   7   3       11.20       14.89      2.61 o 
  -7   7   3       73.96       59.85      3.79 o 
  -6   7   3      238.45      213.14      5.17 o 
  -5   7   3      296.72      318.74      6.06 o 
  -4   7   3       43.09       43.13      1.72 o 
  -3   7   3     1231.44     1327.79     13.61 o 
  -2   7   3      323.55      315.95      4.62 o 
  -1   7   3      700.49      768.15      8.31 o 
   0   7   3       80.22       85.63      2.23 o 
   1   7   3    10316.23    11162.43    106.88 o 
   2   7   3       73.32       72.42      1.90 o 
   3   7   3     2327.04     2421.31     23.39 o 
   4   7   3       56.83       61.97      2.10 o 
   5   7   3     1941.05     1981.24     29.15 o 
   6   7   3       88.95       78.56      3.85 o 
   7   7   3        0.01       -1.71      1.71 o 
   8   7   3       59.12       63.75      4.78 o 
   9   7   3       46.40       54.84      4.94 o 
  10   7   3        0.20        0.56      4.12 o 
 -10   8   3        8.83        6.07      3.74 o 
  -9   8   3       52.42       50.39      4.14 o 
  -8   8   3       74.52       69.64      4.33 o 
  -7   8   3        3.06       -0.83      1.81 o 
  -6   8   3       10.66        7.92      1.83 o 
  -5   8   3       13.71       19.85      3.15 o 
  -4   8   3      188.16      167.96      3.67 o 
  -3   8   3      447.16      462.75      5.91 o 
  -2   8   3      130.94      120.16      2.69 o 
  -1   8   3       64.75       55.12      1.78 o 
   0   8   3        4.98        6.93      1.54 o 
   1   8   3      337.88      355.57      4.74 o 
   2   8   3       46.86       42.08      2.23 o 
   3   8   3       25.47       23.44      1.36 o 
   4   8   3        0.04       -0.96      1.11 o 
   5   8   3       74.35       78.50      5.49 o 
   6   8   3      169.10      156.19      5.05 o 
   7   8   3        4.62        4.46      2.32 o 
   8   8   3        0.33        1.08      2.51 o 
   9   8   3        6.31       11.90      3.11 o 
  10   8   3        4.63        1.49      3.17 o 
 -10   9   3        0.00       -2.73      2.73 o 
  -9   9   3        0.79        3.54      2.35 o 
  -8   9   3        1.52        0.48      2.11 o 
  -7   9   3       15.44       14.86      2.51 o 
  -6   9   3      600.53      581.82      9.67 o 
  -5   9   3      129.33      142.79      4.28 o 
  -4   9   3      243.89      252.03      5.57 o 
  -3   9   3      482.96      539.98      7.51 o 
  -2   9   3     1140.70     1237.53     12.90 o 
  -1   9   3      867.55      913.42     10.79 o 
   0   9   3        1.94       -0.81      0.81 o 
   1   9   3     2576.88     2934.66     27.91 o 
   2   9   3     1030.75     1133.91     11.99 o 
   3   9   3      229.07      241.74      4.41 o 
   4   9   3       18.22       22.91      2.07 o 
   5   9   3       95.62       85.70      3.93 o 
   6   9   3       88.03       80.04      4.09 o 
   7   9   3       23.73       22.18      3.20 o 
   8   9   3        1.46        0.35      2.30 o 
   9   9   3       44.41       60.09      5.16 o 
  10   9   3        5.55        8.31      4.88 o 
 -10  10   3        2.31        3.33      3.19 o 
  -9  10   3        5.94        4.00      2.91 o 
  -8  10   3       72.52       65.88      4.36 o 
  -7  10   3       34.93       39.84      3.46 o 
  -6  10   3      277.98      271.11      6.22 o 
  -5  10   3      446.18      382.90      9.55 o 
  -4  10   3       32.27       35.10      2.13 o 
  -3  10   3      131.87      132.12      3.37 o 
  -2  10   3        1.62        5.89      1.28 o 
  -1  10   3       13.24       21.55      1.69 o 
   0  10   3      311.11      347.96      5.33 o 
   1  10   3        0.64        2.25      0.93 o 
   2  10   3      216.38      231.29      4.28 o 
   3  10   3      207.69      213.30      4.88 o 
   4  10   3      267.00      244.54      5.43 o 
   5  10   3      329.82      316.70      7.40 o 
   6  10   3      125.35      127.09      4.94 o 
   7  10   3        7.29        9.52      2.74 o 
   8  10   3       11.20       10.45      4.07 o 
   9  10   3       47.81       54.26      5.16 o 
  10  10   3        0.26       11.15      7.21 o 
 -10  11   3        7.62        5.90      6.88 o 
  -9  11   3       63.83       58.78      5.26 o 
  -8  11   3       61.33       50.38      7.19 o 
  -7  11   3      305.50      270.76      7.30 o 
  -6  11   3        8.88        2.22      1.81 o 
  -5  11   3     1606.57     1620.57     20.56 o 
  -4  11   3      121.33      120.96      3.51 o 
  -3  11   3      218.73      222.69      6.32 o 
  -2  11   3       78.39       67.05      2.58 o 
  -1  11   3       14.73       14.47      1.41 o 
   0  11   3       45.48       65.53      2.20 o 
   1  11   3      110.19      114.45      2.77 o 
   2  11   3      122.69      118.52      3.98 o 
   3  11   3       35.39       36.73      2.59 o 
   4  11   3      253.98      242.38      6.05 o 
   5  11   3      179.25      153.07      5.16 o 
   6  11   3       27.82       25.53      2.94 o 
   7  11   3      130.40      122.45      5.34 o 
   8  11   3        5.09        4.65      2.77 o 
   9  11   3       50.18       61.42      5.59 o 
  -9  12   3       30.92       37.90      4.66 o 
  -8  12   3        0.32       -0.29      2.45 o 
  -7  12   3       20.31       18.19      2.92 o 
  -6  12   3        7.64       12.37      2.21 o 
  -5  12   3       28.48       35.94      2.86 o 
  -4  12   3       58.71       50.47      2.73 o 
  -3  12   3       75.22       72.04      3.22 o 
  -2  12   3      248.18      260.69      5.03 o 
  -1  12   3        0.11        0.90      1.20 o 
   0  12   3      112.51      117.80      2.95 o 
   1  12   3      112.24       99.07      4.02 o 
   2  12   3       65.63       73.90      4.32 o 
   3  12   3        1.90        2.10      1.56 o 
   4  12   3      223.93      239.93      5.71 o 
   5  12   3      212.51      190.20      5.86 o 
   6  12   3      109.29      106.43      5.20 o 
   7  12   3       16.95       19.50      2.94 o 
   8  12   3        3.93        5.94      2.77 o 
   9  12   3        2.27        3.56      3.85 o 
  -9  13   3       13.43       14.10      5.11 o 
  -8  13   3        0.72        0.35      2.50 o 
  -7  13   3      137.03      149.50      7.90 o 
  -6  13   3       15.15       12.99      2.49 o 
  -5  13   3     1053.54      986.03     15.89 o 
  -4  13   3      249.18      245.98      5.35 o 
  -3  13   3      341.35      340.43      8.59 o 
  -2  13   3        0.25       -0.02      1.50 o 
  -1  13   3      111.54      101.50      3.30 o 
   0  13   3      132.38      113.29      5.80 o 
   1  13   3        2.27        4.50      1.66 o 
   2  13   3       77.08       70.63      3.25 o 
   3  13   3      175.55      168.13      4.74 o 
   4  13   3      595.64      558.83     10.57 o 
   5  13   3        0.41        0.07      1.84 o 
   6  13   3        6.81        7.47      2.40 o 
   7  13   3       38.90       32.85      3.55 o 
   8  13   3        3.54       -0.89      3.03 o 
   9  13   3        0.59       -3.28      5.57 o 
  -9  14   3       70.25       72.45     20.98 o 
  -8  14   3        2.85        5.73      3.83 o 
  -7  14   3       33.44       37.78      4.21 o 
  -6  14   3        6.64        5.83      2.13 o 
  -5  14   3      177.66      168.62      6.10 o 
  -4  14   3       87.10       79.52      3.75 o 
  -3  14   3        2.57        1.29      1.62 o 
  -2  14   3      274.42      266.28      6.01 o 
  -1  14   3       53.07       54.58      2.82 o 
   0  14   3       35.13       33.30      2.64 o 
   1  14   3      311.99      281.65      6.18 o 
   2  14   3      128.31      125.12      4.27 o 
   3  14   3       14.39        8.97      2.01 o 
   4  14   3        0.73       -1.17      1.66 o 
   5  14   3       26.38       30.67      3.18 o 
   6  14   3        0.34       -0.81      3.10 o 
   7  14   3        6.68        9.08      2.77 o 
   8  14   3        0.01        0.43      2.76 o 
  -8  15   3        6.06        6.75      3.31 o 
  -7  15   3       26.39       26.43      3.84 o 
  -6  15   3        1.85        0.14      2.14 o 
  -5  15   3        3.16        4.38      1.98 o 
  -4  15   3       11.07        8.24      2.11 o 
  -3  15   3      848.86      836.35     11.66 o 
  -2  15   3      396.64      364.22      6.73 o 
  -1  15   3       16.65       23.13      2.47 o 
   0  15   3      583.46      572.56     10.81 o 
   1  15   3        6.05        2.97      2.26 o 
   2  15   3      596.61      603.02     10.22 o 
   3  15   3       57.35       55.54      3.35 o 
   4  15   3       34.94       40.74      3.18 o 
   5  15   3       32.66       33.33      3.44 o 
   6  15   3        5.22        6.22      2.44 o 
   7  15   3        0.54       -0.96      2.98 o 
   8  15   3        0.01        1.03      3.26 o 
  -8  16   3        3.93        1.61      3.69 o 
  -7  16   3        0.00        4.25      2.56 o 
  -6  16   3       37.30       38.79      3.71 o 
  -5  16   3       98.96       99.12      5.62 o 
  -4  16   3       16.44       19.91      2.66 o 
  -3  16   3       14.65       14.27      2.41 o 
  -2  16   3      206.90      208.88      5.58 o 
  -1  16   3       60.32       63.53      3.88 o 
   0  16   3      111.98      113.02      4.88 o 
   1  16   3      150.22      139.88      5.30 o 
   2  16   3        2.91        1.46      2.11 o 
   3  16   3       24.35       20.73      2.58 o 
   4  16   3       12.45       12.66      2.36 o 
   5  16   3       39.03       45.58      3.89 o 
   6  16   3       71.73       76.33      6.16 o 
   7  16   3        2.26        5.87      2.77 o 
  -7  17   3        0.11        1.20      3.50 o 
  -6  17   3       26.58       30.76      3.98 o 
  -5  17   3      112.36      100.54      5.88 o 
  -4  17   3       41.36       46.09      3.83 o 
  -3  17   3       53.76       47.61      3.26 o 
  -2  17   3       44.16       44.91      3.31 o 
  -1  17   3      339.50      325.08      9.16 o 
   0  17   3      549.89      514.85     10.54 o 
   1  17   3       12.56       11.90      2.69 o 
   2  17   3        8.30        8.58      2.53 o 
   3  17   3        2.68        3.69      2.45 o 
   4  17   3        0.71        2.36      2.39 o 
   5  17   3      143.95      158.97      6.99 o 
   6  17   3       19.30       24.92      3.79 o 
   7  17   3       33.66       40.40      4.63 o 
  -7  18   3        0.12       -3.02      3.02 o 
  -6  18   3        0.04        0.81      2.98 o 
  -5  18   3        4.66        5.66      4.76 o 
  -4  18   3      145.16      141.86      9.56 o 
  -3  18   3        0.00       -1.31      2.18 o 
  -2  18   3       38.82       42.00      4.29 o 
  -1  18   3       15.35       17.91      3.56 o 
   0  18   3       27.99       34.17      4.03 o 
   1  18   3      272.78      244.58     11.69 o 
   2  18   3        7.33        4.58      2.82 o 
   3  18   3       68.19       73.43      5.32 o 
   4  18   3       26.02       37.39      4.21 o 
   5  18   3        0.08        7.92      2.92 o 
   6  18   3       26.83       39.88      4.72 o 
   7  18   3        5.08       10.65      4.87 o 
  -6  19   3       61.48       64.77      5.66 o 
  -5  19   3        0.18        4.11      4.05 o 
  -4  19   3        0.01        2.35      3.06 o 
  -3  19   3       41.01       44.59      5.28 o 
  -2  19   3        0.97        0.83      2.58 o 
  -1  19   3        8.44        5.84      3.88 o 
   0  19   3        0.04        0.74      2.52 o 
   1  19   3       45.39       45.03      4.56 o 
   2  19   3       29.64       26.46      3.83 o 
   3  19   3        4.82        6.86      2.92 o 
   4  19   3        2.60        4.26      4.33 o 
   5  19   3        6.32       15.40      3.52 o 
   6  19   3        8.89       17.39      4.03 o 
  -6  20   3        2.67        6.95      4.14 o 
  -5  20   3       28.24       26.89      5.08 o 
  -4  20   3       52.21       52.55      9.51 o 
  -3  20   3        2.48        7.67      3.72 o 
  -2  20   3       15.02       12.78      4.02 o 
  -1  20   3       23.97       22.24      3.76 o 
   0  20   3        0.62       -2.14      2.75 o 
   1  20   3        0.69       -1.66      3.79 o 
   2  20   3        6.72       12.95      3.17 o 
   3  20   3        6.94       15.05      3.46 o 
   4  20   3       34.74       37.95      5.29 o 
   5  20   3        8.82        7.89      4.06 o 
  -5  21   3       67.21       64.13      8.96 o 
  -4  21   3       33.88       36.98      9.18 o 
  -3  21   3        4.34        1.76      4.48 o 
  -2  21   3       10.87        9.37      3.68 o 
  -1  21   3       18.40       19.49      3.59 o 
   0  21   3       10.88       15.60      3.48 o 
   1  21   3       18.21       22.39      3.84 o 
   2  21   3        0.94        3.20      2.94 o 
   3  21   3        2.44        8.12      3.26 o 
   4  21   3       39.86       47.39      8.70 o 
  -4  22   3       26.60       19.01     10.49 o 
  -3  22   3       10.88        6.40      6.56 o 
  -2  22   3        1.00        3.59      3.63 o 
  -1  22   3        0.25        2.50      3.47 o 
   0  22   3        1.66        4.38      3.30 o 
   1  22   3        0.02        2.26      3.55 o 
   2  22   3        3.23        3.20      3.36 o 
   3  22   3        0.49       -0.85      3.47 o 
  -2  23   3        0.18       -3.83      4.62 o 
  -1  23   3        5.80        7.20      5.74 o 
   0  23   3        0.29       -0.33      5.02 o 
   1  23   3        6.80        5.17      4.27 o 
   2  23   3       44.52       42.97      6.20 o 
 -10   0   4        9.52       13.97      5.57 o 
  -8   0   4       49.42       44.76      6.46 o 
  -6   0   4      218.10      210.00      8.93 o 
  -4   0   4      886.14      974.55     14.54 o 
  -2   0   4     1748.12     1754.04     23.60 o 
   0   0   4     8988.21     9321.53    148.18 o 
   2   0   4       11.44        5.10      1.28 o 
   4   0   4     1247.66     1242.98     18.53 o 
   6   0   4       55.50       52.37      3.95 o 
   8   0   4      370.01      380.10     11.30 o 
  10   0   4        1.56        5.57      6.23 o 
 -11   1   4        1.85        3.72      2.82 o 
 -10   1   4       31.49       35.19      3.56 o 
  -9   1   4        2.34        1.51      1.77 o 
  -8   1   4       25.84       23.13      2.36 o 
  -7   1   4      246.61      219.17      5.41 o 
  -6   1   4      130.26      117.43      4.66 o 
  -5   1   4      318.00      320.60      5.04 o 
  -4   1   4      280.41      283.18      3.95 o 
  -3   1   4      148.82      147.73      2.65 o 
  -2   1   4      517.55      517.59      5.90 o 
  -1   1   4       61.76       67.58      1.58 o 
   0   1   4      315.02      299.17      3.56 o 
   1   1   4      170.51      190.87      2.69 o 
   2   1   4     2352.71     2483.17     23.33 o 
   3   1   4        1.54        4.60      1.23 o 
   4   1   4      442.92      468.01      6.58 o 
   5   1   4       50.82       55.80      2.12 o 
   6   1   4        5.00        1.93      1.55 o 
   7   1   4       28.95       25.75      2.62 o 
   8   1   4       20.63       24.44      2.81 o 
   9   1   4        0.15       -0.27      2.14 o 
  10   1   4        5.11        6.49      3.70 o 
 -11   2   4       11.51       13.58      3.20 o 
 -10   2   4       65.22       59.60      4.40 o 
  -9   2   4       24.71       15.12      4.87 o 
  -8   2   4      208.17      206.98      5.59 o 
  -7   2   4      282.48      267.05      6.00 o 
  -6   2   4      297.68      327.06      6.32 o 
  -5   2   4      198.79      227.43      4.14 o 
  -4   2   4        0.74       -0.62      0.62 o 
  -3   2   4      839.78      797.61      9.74 o 
  -2   2   4     1025.85     1177.81     11.66 o 
  -1   2   4     5968.27     6488.66     58.42 o 
   0   2   4       51.94       50.05      1.49 o 
   1   2   4     3170.18     3110.44     28.59 o 
   2   2   4     3149.90     3616.65     33.35 o 
   3   2   4      120.75      131.11      2.73 o 
   4   2   4      284.92      309.77      5.56 o 
   5   2   4       83.16       90.41      2.59 o 
   6   2   4      256.17      231.50      6.24 o 
   7   2   4      252.16      248.04      5.99 o 
   8   2   4        0.36       -1.94      1.94 o 
   9   2   4        8.02        8.58      2.86 o 
  10   2   4        5.87        3.78      3.33 o 
 -11   3   4       27.86       35.86      4.34 o 
 -10   3   4       20.56       20.02      3.55 o 
  -9   3   4       97.49       95.49      4.97 o 
  -8   3   4        9.11       15.26      2.97 o 
  -7   3   4      289.53      260.89      5.99 o 
  -6   3   4       26.99       32.01      2.33 o 
  -5   3   4       53.00       57.50      2.40 o 
  -4   3   4      320.12      268.55      3.91 o 
  -3   3   4      358.02      380.97      4.79 o 
  -2   3   4     3396.63     3622.40     33.34 o 
  -1   3   4     1811.91     1986.01     18.69 o 
   0   3   4     2244.60     2376.99     23.73 o 
   1   3   4        0.44        0.40      0.59 o 
   2   3   4       11.17       12.78      0.91 o 
   3   3   4      247.72      255.11      3.82 o 
   4   3   4      746.60      805.46      9.22 o 
   5   3   4        4.34        4.01      1.24 o 
   6   3   4        6.75        8.28      1.57 o 
   7   3   4        0.86        1.31      2.29 o 
   8   3   4       88.51       86.24      9.51 o 
   9   3   4       62.56       55.52      5.68 o 
  10   3   4       84.91       79.24      5.82 o 
 -11   4   4       82.35       73.89      5.84 o 
 -10   4   4       10.48       11.00      2.73 o 
  -9   4   4      171.37      153.93      6.90 o 
  -8   4   4       24.11       26.91      2.94 o 
  -7   4   4      933.25      885.75     12.96 o 
  -6   4   4        4.79        4.35      1.46 o 
  -5   4   4      174.16      152.81      3.77 o 
  -4   4   4       33.28       25.12      1.30 o 
  -3   4   4      851.37      800.60      8.69 o 
  -2   4   4     2789.54     2888.33     26.95 o 
  -1   4   4     4009.70     4149.31     37.91 o 
   0   4   4      652.25      605.03      6.50 o 
   1   4   4     3554.67     3596.87     35.67 o 
   2   4   4        6.48       13.61      0.85 o 
   3   4   4       11.73       10.96      1.02 o 
   4   4   4      825.32      823.95     10.02 o 
   5   4   4       33.03       35.11      1.95 o 
   6   4   4      514.69      500.65      8.23 o 
   7   4   4        3.47        3.64      2.07 o 
   8   4   4      373.12      374.38     11.69 o 
   9   4   4       56.21       55.83      5.47 o 
  10   4   4       10.50        7.66      4.27 o 
 -11   5   4        0.01        2.95      3.68 o 
 -10   5   4        0.30        0.88      2.61 o 
  -9   5   4       40.32       30.56      3.29 o 
  -8   5   4       14.85       15.01      2.54 o 
  -7   5   4      898.86      808.32     17.10 o 
  -6   5   4       13.37       15.16      1.96 o 
  -5   5   4      676.83      674.87      8.93 o 
  -4   5   4     2531.41     2536.33     24.46 o 
  -3   5   4      225.64      242.87      4.11 o 
  -2   5   4     1208.82     1223.53     12.30 o 
  -1   5   4        4.56        4.54      0.73 o 
   0   5   4     3143.29     3203.08     31.79 o 
   1   5   4     1234.24     1326.24     14.23 o 
   2   5   4       25.29       37.81      1.73 o 
   3   5   4      107.07       89.35      2.27 o 
   4   5   4      513.00      496.13      6.43 o 
   5   5   4      502.73      517.88      7.39 o 
   6   5   4      118.42      127.48      4.04 o 
   7   5   4       68.53       67.59      4.38 o 
   8   5   4      116.74      124.79      6.08 o 
   9   5   4        1.43        0.36      2.54 o 
  10   5   4      101.49      118.70      8.61 o 
 -11   6   4        2.00       -1.05      4.31 o 
 -10   6   4       10.67       11.80      3.03 o 
  -9   6   4       90.65       93.20      5.01 o 
  -8   6   4       38.67       35.19      3.37 o 
  -7   6   4      246.18      258.25      6.80 o 
  -6   6   4       77.26       80.06      3.77 o 
  -5   6   4       74.72       68.82      3.31 o 
  -4   6   4     1699.35     1833.97     18.34 o 
  -3   6   4      634.20      734.57      8.26 o 
  -2   6   4     1039.07     1127.09     11.58 o 
  -1   6   4      165.40      185.86      4.18 o 
   0   6   4      606.01      661.25      7.27 o 
   1   6   4      753.96      773.12      9.11 o 
   2   6   4      882.26      983.52     11.31 o 
   3   6   4      150.36      135.60      3.24 o 
   4   6   4      251.74      254.63      4.24 o 
   5   6   4      640.72      606.46      8.50 o 
   6   6   4      170.23      157.44      5.06 o 
   7   6   4      116.19      103.38      5.27 o 
   8   6   4       15.85       15.32      3.71 o 
   9   6   4       33.48       35.44      4.10 o 
  10   6   4        0.01       -1.60      2.90 o 
 -11   7   4       42.06       48.75      7.79 o 
 -10   7   4        2.57        6.01      2.70 o 
  -9   7   4        0.03        1.07      2.24 o 
  -8   7   4       37.34       41.97      3.66 o 
  -7   7   4        0.66        0.72      1.92 o 
  -6   7   4        6.06       11.58      1.92 o 
  -5   7   4        4.15        2.29      1.38 o 
  -4   7   4     1640.71     1748.99     18.82 o 
  -3   7   4      524.51      475.61      6.01 o 
  -2   7   4       61.14       58.45      1.82 o 
  -1   7   4      153.93      154.02      3.25 o 
   0   7   4     4237.34     4618.68     42.47 o 
   1   7   4     1057.23     1027.08     10.74 o 
   2   7   4       57.73       59.02      1.70 o 
   3   7   4       82.65       78.00      2.11 o 
   4   7   4      239.81      247.76      4.93 o 
   5   7   4      332.25      330.95      6.46 o 
   6   7   4       32.50       30.11      2.85 o 
   7   7   4       50.33       38.85      3.78 o 
   8   7   4        0.00       -2.22      2.22 o 
   9   7   4       57.47       50.21      6.69 o 
  10   7   4       19.44       15.02      3.81 o 
 -10   8   4        4.43        3.93      2.54 o 
  -9   8   4      155.72      154.40      6.14 o 
  -8   8   4      247.29      220.94      6.76 o 
  -7   8   4      164.32      153.24      5.39 o 
  -6   8   4        6.69        5.35      1.74 o 
  -5   8   4      309.91      314.09      6.19 o 
  -4   8   4      421.81      451.29      6.70 o 
  -3   8   4      172.54      175.40      3.19 o 
  -2   8   4      907.74     1071.63     11.36 o 
  -1   8   4       23.36       36.89      1.57 o 
   0   8   4       19.32       39.02      1.57 o 
   1   8   4      692.41      790.82      8.77 o 
   2   8   4       37.66       45.82      1.65 o 
   3   8   4       43.85       46.06      2.04 o 
   4   8   4       64.43       58.64      2.96 o 
   5   8   4      476.99      444.88      9.14 o 
   6   8   4       39.55       35.99      3.12 o 
   7   8   4       91.43       74.99      4.81 o 
   8   8   4       23.27       25.68      3.58 o 
   9   8   4        2.54        5.38      2.80 o 
  10   8   4        3.28        4.46      3.54 o 
 -10   9   4        6.36        8.59      3.88 o 
  -9   9   4        2.60        2.38      2.57 o 
  -8   9   4       16.43       14.48      2.81 o 
  -7   9   4       38.17       41.98      3.54 o 
  -6   9   4      639.08      582.00      9.70 o 
  -5   9   4        0.04       -0.39      1.40 o 
  -4   9   4       71.90       69.64      2.63 o 
  -3   9   4      212.11      243.51      4.52 o 
  -2   9   4      909.43      894.72      9.97 o 
  -1   9   4      329.66      320.80      4.80 o 
   0   9   4       65.30       68.42      2.20 o 
   1   9   4      109.11      121.17      2.60 o 
   2   9   4      149.40      142.72      3.26 o 
   3   9   4      198.74      198.30      4.94 o 
   4   9   4      131.08      144.90      4.08 o 
   5   9   4        2.24        1.59      1.96 o 
   6   9   4      170.77      154.13      6.98 o 
   7   9   4       22.35       20.72      4.16 o 
   8   9   4        1.33       -0.02      2.39 o 
   9   9   4        3.53        6.30      3.03 o 
  10   9   4       35.81       34.75      9.18 o 
 -10  10   4        0.98        1.31      3.18 o 
  -9  10   4       45.20       48.10      4.23 o 
  -8  10   4        7.48        5.10      2.41 o 
  -7  10   4        6.08        0.47      2.05 o 
  -6  10   4      197.66      187.80      5.16 o 
  -5  10   4       59.58       70.47      3.34 o 
  -4  10   4       19.69       23.27      2.33 o 
  -3  10   4      986.87      984.33     16.03 o 
  -2  10   4      125.52      118.48      3.27 o 
  -1  10   4       38.92       34.23      1.69 o 
   0  10   4      418.79      393.96      6.59 o 
   1  10   4       17.98       20.72      1.40 o 
   2  10   4      191.76      180.24      6.50 o 
   3  10   4       93.49       94.74      3.37 o 
   4  10   4       54.92       51.44      2.84 o 
   5  10   4      109.42       87.75      4.17 o 
   6  10   4      248.15      211.86      6.20 o 
   7  10   4        0.01        1.54      2.03 o 
   8  10   4       27.26       27.65      3.76 o 
   9  10   4       78.82       78.45      6.01 o 
 -10  11   4       54.89       73.10     12.46 o 
  -9  11   4        0.96        3.66      2.63 o 
  -8  11   4      112.02      115.74      6.29 o 
  -7  11   4       40.09       31.07      3.24 o 
  -6  11   4        1.02       -0.84      1.72 o 
  -5  11   4      147.39      135.27      4.41 o 
  -4  11   4      109.58       95.85      4.31 o 
  -3  11   4       42.20       32.18      2.11 o 
  -2  11   4       94.56       84.01      2.87 o 
  -1  11   4      114.38      127.73      2.96 o 
   0  11   4      213.16      226.91      4.04 o 
   1  11   4       11.56       19.13      1.65 o 
   2  11   4        0.29        1.47      1.69 o 
   3  11   4       57.33       57.59      2.91 o 
   4  11   4        2.92        6.04      1.79 o 
   5  11   4      107.90      102.15      4.47 o 
   6  11   4        3.60        3.07      2.05 o 
   7  11   4       21.03       25.79      3.23 o 
   8  11   4       90.30       92.93      5.88 o 
   9  11   4       30.67       41.03      4.72 o 
  -9  12   4       40.37       44.95      4.92 o 
  -8  12   4       13.37       12.68      2.84 o 
  -7  12   4       31.49       28.73      3.19 o 
  -6  12   4      306.43      298.33      6.82 o 
  -5  12   4       85.11       78.66      3.67 o 
  -4  12   4      478.92      461.18      7.52 o 
  -3  12   4       61.14       48.76      2.54 o 
  -2  12   4        0.41        0.67      1.34 o 
  -1  12   4       26.37       23.85      2.19 o 
   0  12   4       41.79       42.00      2.03 o 
   1  12   4       93.42       96.85      3.50 o 
   2  12   4       97.43       93.41      4.03 o 
   3  12   4       27.75       21.17      2.20 o 
   4  12   4      131.52      119.38      4.13 o 
   5  12   4       65.44       58.67      3.81 o 
   6  12   4        5.95        6.45      2.16 o 
   7  12   4       21.38       22.62      3.05 o 
   8  12   4       35.81       37.46      7.62 o 
   9  12   4        6.36       -3.28      5.57 o 
  -9  13   4        7.10       15.55      3.77 o 
  -8  13   4       54.13       50.26      6.46 o 
  -7  13   4       22.81       22.72      3.12 o 
  -6  13   4      186.93      176.01      5.36 o 
  -5  13   4        6.12        4.85      1.95 o 
  -4  13   4      112.68      107.75      4.37 o 
  -3  13   4      375.54      361.52      7.93 o 
  -2  13   4        1.60        3.99      1.62 o 
  -1  13   4       32.58       31.79      3.63 o 
   0  13   4       66.52       56.62      2.88 o 
   1  13   4       88.93       91.05      3.56 o 
   2  13   4      249.35      228.39      5.48 o 
   3  13   4      121.74      122.73      4.20 o 
   4  13   4      201.83      198.37      5.34 o 
   5  13   4       43.63       59.28      4.37 o 
   6  13   4        0.06        4.80      2.68 o 
   7  13   4        3.71        9.40      2.55 o 
   8  13   4        0.03       -2.22      2.65 o 
   9  13   4        6.67       10.82      6.56 o 
  -9  14   4        0.00        0.66      7.54 o 
  -8  14   4        0.92        8.79      3.68 o 
  -7  14   4       17.63       28.52      3.49 o 
  -6  14   4       37.80       37.75      3.17 o 
  -5  14   4       40.33       49.16      3.32 o 
  -4  14   4       23.00       18.68      2.39 o 
  -3  14   4       15.68       19.54      2.18 o 
  -2  14   4      132.48      131.21      3.87 o 
  -1  14   4        5.06        6.39      1.72 o 
   0  14   4       18.66       14.14      2.43 o 
   1  14   4        0.05        1.32      1.60 o 
   2  14   4       50.89       51.60      3.15 o 
   3  14   4        0.09       -1.41      1.67 o 
   4  14   4        5.38       11.33      2.25 o 
   5  14   4      288.78      258.29      7.18 o 
   6  14   4        2.93        1.51      2.17 o 
   7  14   4        2.89        3.31      2.49 o 
   8  14   4        2.21        1.94      4.80 o 
  -8  15   4       29.43       32.30      5.28 o 
  -7  15   4        8.34       15.77      4.02 o 
  -6  15   4       24.20       18.24      2.94 o 
  -5  15   4       78.72       76.66      6.36 o 
  -4  15   4        2.09        2.20      2.20 o 
  -3  15   4      126.05      121.01      4.02 o 
  -2  15   4       80.40       76.34      3.25 o 
  -1  15   4      278.95      260.94      6.86 o 
   0  15   4       58.48       63.71      4.34 o 
   1  15   4       85.66       92.63      4.48 o 
   2  15   4       87.96       76.80      3.75 o 
   3  15   4      207.05      219.54      5.86 o 
   4  15   4      210.05      198.07      5.69 o 
   5  15   4      112.44      104.40      5.81 o 
   6  15   4        8.17        9.78      4.16 o 
   7  15   4       66.61       83.97      6.14 o 
  -8  16   4       17.06       17.95      4.72 o 
  -7  16   4       16.48       15.84      4.16 o 
  -6  16   4       24.96       38.29      4.10 o 
  -5  16   4       67.56       66.86      5.41 o 
  -4  16   4      138.88      111.02      5.05 o 
  -3  16   4        0.47       -0.55      1.95 o 
  -2  16   4        0.19       -3.86      4.02 o 
  -1  16   4       90.90       97.26      5.63 o 
   0  16   4        0.87        1.52      2.46 o 
   1  16   4      117.56      133.35      6.25 o 
   2  16   4        6.64        1.70      2.24 o 
   3  16   4       17.95       14.82      2.69 o 
   4  16   4        0.36       -1.79      2.11 o 
   5  16   4       58.02       58.48      5.44 o 
   6  16   4       15.68       20.24      3.64 o 
   7  16   4        2.72        4.60      3.24 o 
  -7  17   4        8.23       14.16      4.28 o 
  -6  17   4        3.10        5.32      3.03 o 
  -5  17   4      153.34      154.67      6.12 o 
  -4  17   4        5.51        6.00      2.45 o 
  -3  17   4       26.83       29.51      3.24 o 
  -2  17   4      157.98      155.72      6.61 o 
  -1  17   4        8.78       10.28      2.89 o 
   0  17   4        2.44        2.61      2.58 o 
   1  17   4        0.18        1.65      2.42 o 
   2  17   4      149.72      140.16      7.38 o 
   3  17   4      267.04      247.93      7.21 o 
   4  17   4       58.24       60.53      4.40 o 
   5  17   4        0.84        1.57      3.69 o 
   6  17   4        2.41        4.59      3.03 o 
   7  17   4        4.64        4.85      3.37 o 
  -7  18   4        3.07        2.83      3.54 o 
  -6  18   4       17.62       32.60      4.17 o 
  -5  18   4        1.72        1.99      3.04 o 
  -4  18   4        1.65        1.47      3.79 o 
  -3  18   4       40.79       44.83      4.41 o 
  -2  18   4       26.37       31.34      4.26 o 
  -1  18   4      189.84      176.20      7.13 o 
   0  18   4       14.79       15.21      3.23 o 
   1  18   4      261.21      268.33      9.89 o 
   2  18   4       58.65       48.13      4.57 o 
   3  18   4        1.42        1.01      3.69 o 
   4  18   4       36.43       33.03      3.87 o 
   5  18   4        2.82        9.77      4.80 o 
   6  18   4        0.47        4.83      3.02 o 
  -6  19   4        9.86       15.16      3.89 o 
  -5  19   4        0.00        3.23      4.65 o 
  -4  19   4       12.06       16.85      5.90 o 
  -3  19   4       15.32       18.18      3.49 o 
  -2  19   4       26.30       28.12      3.98 o 
  -1  19   4      101.43      103.68      5.97 o 
   0  19   4       81.37       93.23      5.89 o 
   1  19   4       38.52       33.10      4.22 o 
   2  19   4       73.52       79.26      5.56 o 
   3  19   4       60.07       69.92      8.17 o 
   4  19   4        3.09        4.20      3.64 o 
   5  19   4       48.09       64.44      6.20 o 
   6  19   4        1.74        9.07      4.71 o 
  -6  20   4       19.37       41.63     10.16 o 
  -5  20   4        8.84       13.54      5.43 o 
  -4  20   4        1.70        8.76      6.23 o 
  -3  20   4       63.13       75.74     15.08 o 
  -2  20   4       16.34       16.11      3.58 o 
  -1  20   4       33.61       41.06      7.05 o 
   0  20   4        5.57        9.47      3.25 o 
   1  20   4        1.02        4.94      2.68 o 
   2  20   4       19.67       26.58      5.30 o 
   3  20   4       18.59       14.92      3.47 o 
   4  20   4        1.48       -1.02      3.12 o 
   5  20   4        0.06       -0.59      4.06 o 
  -4  21   4        3.31        8.30     15.24 o 
  -3  21   4        1.92       -3.57      4.24 o 
  -2  21   4        2.85        5.12      3.38 o 
  -1  21   4       12.92        9.12      3.39 o 
   0  21   4       20.63       23.32      4.10 o 
   1  21   4        0.32       -0.67      2.99 o 
   2  21   4        0.69        0.38      3.09 o 
   3  21   4       11.63       27.73      4.36 o 
   4  21   4        0.85       -4.58      9.01 o 
  -3  22   4       14.59       12.46      8.52 o 
  -2  22   4        3.62       -0.66      4.56 o 
  -1  22   4        1.60        3.22      3.29 o 
   0  22   4        6.46        7.29      3.61 o 
   1  22   4       16.11       12.69      5.51 o 
   2  22   4       71.66       72.36      6.00 o 
   3  22   4       16.10       24.77      5.24 o 
  -2  23   4        0.77        9.18      8.20 o 
  -1  23   4       17.16       30.87      6.72 o 
   0  23   4        0.05        5.25      4.34 o 
   1  23   4        0.22       -3.72      3.72 o 
 -11   0   5        5.24        3.79      4.12 o 
  -9   0   5       22.67       14.45      3.41 o 
  -7   0   5        0.15        0.32      1.98 o 
  -5   0   5       40.14       53.57      8.16 o 
  -3   0   5      569.46      515.99      8.59 o 
  -1   0   5     3788.59     3837.43     49.64 o 
   1   0   5     3864.88     4056.78     60.38 o 
   3   0   5      239.04      181.39      4.49 o 
   5   0   5      110.39      122.49      4.92 o 
   7   0   5     5090.75     5239.58     83.35 o 
   9   0   5      134.90      143.52     15.41 o 
 -11   1   5        6.09        3.79      2.93 o 
 -10   1   5        2.86        7.25      2.45 o 
  -9   1   5        1.29        0.46      1.73 o 
  -8   1   5       45.62       40.51      2.96 o 
  -7   1   5       97.78       97.06      4.61 o 
  -6   1   5        5.98        5.90      2.00 o 
  -5   1   5      540.11      539.77      7.35 o 
  -4   1   5       13.06       11.00      0.97 o 
  -3   1   5      739.73      768.04      8.34 o 
  -2   1   5      125.41      109.75      2.44 o 
  -1   1   5     2675.37     2872.69     26.55 o 
   0   1   5      321.88      349.47      4.17 o 
   1   1   5       62.14       55.30      1.52 o 
   2   1   5     2349.53     2502.71     23.67 o 
   3   1   5      523.86      598.94      7.09 o 
   4   1   5       56.85       62.96      2.11 o 
   5   1   5       19.42       22.10      1.62 o 
   6   1   5        0.01        1.86      1.44 o 
   7   1   5       86.35       92.18      4.01 o 
   8   1   5       90.94       93.79      4.74 o 
   9   1   5        6.10        6.00      3.28 o 
  10   1   5        1.38        4.62      4.55 o 
 -11   2   5        9.32       15.74      3.00 o 
 -10   2   5       16.22       13.03      2.86 o 
  -9   2   5        4.64        5.91      2.65 o 
  -8   2   5        5.70        0.99      1.84 o 
  -7   2   5       47.94       44.41      3.57 o 
  -6   2   5       75.18       69.42      3.06 o 
  -5   2   5       49.87       56.40      2.21 o 
  -4   2   5      494.79      499.71      6.17 o 
  -3   2   5      537.21      515.18      6.57 o 
  -2   2   5      193.25      192.80      3.69 o 
  -1   2   5       80.62       73.88      1.62 o 
   0   2   5      376.18      402.78      4.64 o 
   1   2   5       48.26       36.04      1.27 o 
   2   2   5     1512.89     1647.95     16.15 o 
   3   2   5        1.68        5.10      0.97 o 
   4   2   5      201.69      210.95      3.76 o 
   5   2   5      357.66      360.71      6.55 o 
   6   2   5        3.34        2.83      1.48 o 
   7   2   5        5.48        4.81      2.13 o 
   8   2   5        2.58        1.77      1.95 o 
   9   2   5       78.46       76.44      5.48 o 
  10   2   5       16.40       18.93      4.29 o 
 -11   3   5       14.25       15.98      3.12 o 
 -10   3   5       55.07       56.45      5.24 o 
  -9   3   5       12.97       10.48      2.79 o 
  -8   3   5       85.55       74.92      4.24 o 
  -7   3   5      512.07      482.14      8.60 o 
  -6   3   5       30.83       32.84      2.38 o 
  -5   3   5        2.92        6.34      1.17 o 
  -4   3   5      851.74      945.24     11.57 o 
  -3   3   5       93.97      105.36      3.33 o 
  -2   3   5        2.07        1.79      0.70 o 
  -1   3   5       88.44      104.93      4.05 o 
   0   3   5      546.59      538.28      6.51 o 
   1   3   5      809.10      923.86      9.48 o 
   2   3   5      679.59      757.81      8.25 o 
   3   3   5     1119.87     1331.95     13.70 o 
   4   3   5       73.27       76.69      2.33 o 
   5   3   5        0.22        1.79      1.52 o 
   6   3   5      328.65      318.91      6.65 o 
   7   3   5       13.90       19.31      2.98 o 
   8   3   5       58.59       61.32      4.82 o 
   9   3   5        0.05        2.79      2.89 o 
  10   3   5        1.69        7.87      3.67 o 
 -11   4   5        1.43        1.51      2.65 o 
 -10   4   5       86.02       81.87      5.65 o 
  -9   4   5        6.78        4.52      2.21 o 
  -8   4   5       17.61       18.38      2.73 o 
  -7   4   5        4.89        2.57      1.78 o 
  -6   4   5       27.04       31.17      2.35 o 
  -5   4   5       69.22       55.74      2.28 o 
  -4   4   5       93.77      116.65      2.56 o 
  -3   4   5      734.18      865.01      9.76 o 
  -2   4   5       15.05       11.39      1.70 o 
  -1   4   5      181.36      200.49      3.61 o 
   0   4   5       17.22       27.09      1.32 o 
   1   4   5      869.78      880.90     10.01 o 
   2   4   5     1282.51     1424.43     15.51 o 
   3   4   5     1166.33     1222.89     12.76 o 
   4   4   5      203.26      177.00      3.63 o 
   5   4   5      264.33      253.88      5.65 o 
   6   4   5      988.13      956.05     13.57 o 
   7   4   5       85.62       82.39      4.86 o 
   8   4   5      290.88      275.13      8.58 o 
   9   4   5       29.58       38.24      4.50 o 
  10   4   5        0.64        4.40      2.92 o 
 -11   5   5       13.23       14.11      3.85 o 
 -10   5   5       27.95       25.61      3.68 o 
  -9   5   5       41.68       38.68      3.61 o 
  -8   5   5       37.01       22.96      2.92 o 
  -7   5   5        6.73        4.95      2.07 o 
  -6   5   5      281.17      283.43      5.90 o 
  -5   5   5       52.04       46.80      2.23 o 
  -4   5   5     1234.63     1247.55     13.14 o 
  -3   5   5      888.33      901.25      9.77 o 
  -2   5   5      483.82      485.06      5.85 o 
  -1   5   5      259.69      231.25      4.12 o 
   0   5   5      712.96      737.56      7.91 o 
   1   5   5       24.87       30.74      1.65 o 
   2   5   5       33.66       46.65      1.82 o 
   3   5   5      234.85      234.54      4.29 o 
   4   5   5       61.18       51.82      2.25 o 
   5   5   5        2.73        3.55      1.31 o 
   6   5   5       14.70       19.96      2.24 o 
   7   5   5       18.83       21.80      3.17 o 
   8   5   5      165.98      161.92      6.65 o 
   9   5   5        0.27        3.20      2.64 o 
  10   5   5        4.62        7.13      3.36 o 
 -11   6   5        2.66        4.49      4.14 o 
 -10   6   5      106.81       83.05      5.27 o 
  -9   6   5        0.03        0.20      2.17 o 
  -8   6   5       63.35       61.06      6.91 o 
  -7   6   5       42.25       46.28      3.51 o 
  -6   6   5       65.44       63.27      3.53 o 
  -5   6   5        2.33        7.46      1.36 o 
  -4   6   5        0.00       -0.03      0.88 o 
  -3   6   5      219.05      242.89      3.84 o 
  -2   6   5        9.38       14.17      1.11 o 
  -1   6   5        0.91        3.93      0.79 o 
   0   6   5     2785.21     3054.61     28.62 o 
   1   6   5        1.18        1.49      0.91 o 
   2   6   5       88.65       70.85      2.24 o 
   3   6   5       21.42       16.67      1.48 o 
   4   6   5        1.16        0.47      1.09 o 
   5   6   5      153.89      144.65      3.79 o 
   6   6   5      403.46      411.19      9.70 o 
   7   6   5        0.75        0.76      2.05 o 
   8   6   5        0.72        2.60      3.32 o 
   9   6   5       60.23       69.90      5.43 o 
  10   6   5        0.26        0.94      3.38 o 
 -10   7   5        7.24        4.47      2.79 o 
  -9   7   5       18.99       25.09      3.18 o 
  -8   7   5        5.22       -0.65      2.20 o 
  -7   7   5      277.84      251.41      6.79 o 
  -6   7   5      473.83      440.08      8.41 o 
  -5   7   5      168.45      165.44      4.69 o 
  -4   7   5        8.58       15.43      1.40 o 
  -3   7   5      171.58      172.24      3.22 o 
  -2   7   5      841.72      892.62      9.75 o 
  -1   7   5     4856.21     5325.39     48.82 o 
   0   7   5        1.90        3.88      0.96 o 
   1   7   5      579.91      655.23      8.30 o 
   2   7   5      654.44      702.97      8.90 o 
   3   7   5      433.23      417.90      7.39 o 
   4   7   5      368.25      391.13      6.27 o 
   5   7   5      614.00      561.72      9.20 o 
   6   7   5      115.58      124.97      4.83 o 
   7   7   5       24.88       27.39      4.22 o 
   8   7   5       19.75       22.97      3.48 o 
   9   7   5       41.79       35.51      4.25 o 
  10   7   5        0.54       -0.63      3.51 o 
 -10   8   5      133.19      133.87      8.12 o 
  -9   8   5        6.43        7.78      3.27 o 
  -8   8   5       68.23       59.86      5.53 o 
  -7   8   5      247.90      255.53      6.92 o 
  -6   8   5       16.06        8.62      1.90 o 
  -5   8   5      255.29      251.21      5.51 o 
  -4   8   5      323.15      329.77      7.76 o 
  -3   8   5      332.20      364.71      6.54 o 
  -2   8   5      284.89      340.21      4.83 o 
  -1   8   5        0.02        0.43      1.05 o 
   0   8   5       46.94       57.00      1.84 o 
   1   8   5     1731.85     1859.06     19.98 o 
   2   8   5        1.63        0.39      0.96 o 
   3   8   5       24.10       23.71      1.88 o 
   4   8   5       12.62        9.51      1.62 o 
   5   8   5      857.11      799.75     14.42 o 
   6   8   5       60.48       59.78      3.75 o 
   7   8   5        7.23        8.18      2.53 o 
   8   8   5        3.98        4.51      2.76 o 
   9   8   5       24.27       34.01      4.29 o 
  10   8   5       14.34       25.47      6.25 o 
 -10   9   5        2.54        5.71      2.96 o 
  -9   9   5       10.64        9.19      2.57 o 
  -8   9   5       42.16       32.53      3.39 o 
  -7   9   5      100.17       84.20      6.09 o 
  -6   9   5      303.75      291.54      6.44 o 
  -5   9   5        3.01        2.52      1.58 o 
  -4   9   5       17.74       14.79      1.66 o 
  -3   9   5      139.54      141.25      3.42 o 
  -2   9   5      514.84      510.54      6.59 o 
  -1   9   5      104.54      126.60      2.78 o 
   0   9   5      181.14      176.92      3.46 o 
   1   9   5      161.16      179.11      3.75 o 
   2   9   5      180.64      153.54      3.49 o 
   3   9   5       53.10       58.42      2.79 o 
   4   9   5        0.07       -1.30      1.30 o 
   5   9   5      751.39      720.91     11.24 o 
   6   9   5        1.89        2.70      1.85 o 
   7   9   5        0.26        3.37      2.07 o 
   8   9   5       51.77       58.21      4.94 o 
   9   9   5        0.61       -1.95      3.12 o 
 -10  10   5       63.98       74.89      5.30 o 
  -9  10   5        0.29        3.62      3.18 o 
  -8  10   5      110.73       95.10      5.08 o 
  -7  10   5       16.48       15.81      2.67 o 
  -6  10   5      133.45      130.27      4.41 o 
  -5  10   5        5.49        6.71      2.15 o 
  -4  10   5      445.77      427.05      6.83 o 
  -3  10   5      571.35      513.24      7.52 o 
  -2  10   5     1134.73     1103.79     12.10 o 
  -1  10   5      287.00      268.64      4.34 o 
   0  10   5      897.46      894.76     10.15 o 
   1  10   5       23.81       32.48      2.09 o 
   2  10   5      347.85      343.17      6.12 o 
   3  10   5       68.15       53.84      2.79 o 
   4  10   5      182.18      179.03      5.17 o 
   5  10   5      105.25      100.84      4.53 o 
   6  10   5       78.40       80.69      4.38 o 
   7  10   5      150.32      144.37      5.76 o 
   8  10   5       33.98       39.37      4.27 o 
   9  10   5        0.21       12.48      3.42 o 
  -9  11   5       60.17       64.11      4.80 o 
  -8  11   5        2.65        3.05      2.80 o 
  -7  11   5      126.07      126.17      5.42 o 
  -6  11   5      249.18      247.83      6.13 o 
  -5  11   5      310.44      324.24      8.02 o 
  -4  11   5       10.99       14.47      1.86 o 
  -3  11   5        2.53        1.49      1.37 o 
  -2  11   5       37.79       42.88      3.11 o 
  -1  11   5       87.83       88.64      2.62 o 
   0  11   5     1689.80     1708.28     73.56 o 
   1  11   5       47.09       52.41      3.38 o 
   2  11   5        1.25       -0.15      1.66 o 
   3  11   5      253.91      234.41      5.48 o 
   4  11   5      455.84      393.95      7.62 o 
   5  11   5        0.61       -0.27      1.84 o 
   6  11   5      135.14      124.93      6.30 o 
   7  11   5       12.10        9.62      2.59 o 
   8  11   5        0.03        3.03      3.45 o 
   9  11   5       29.20       18.09      5.98 o 
  -9  12   5       14.13       14.39      3.83 o 
  -8  12   5       32.99       31.80      3.93 o 
  -7  12   5       11.76       16.77      2.89 o 
  -6  12   5        0.64        0.80      2.88 o 
  -5  12   5       18.19       11.98      2.19 o 
  -4  12   5       55.21       46.76      2.91 o 
  -3  12   5      130.42      127.01      3.65 o 
  -2  12   5      257.80      255.14      5.03 o 
  -1  12   5        0.95       -0.26      1.36 o 
   0  12   5      290.23      291.21      5.34 o 
   1  12   5       36.38       33.38      2.45 o 
   2  12   5        8.24        7.78      1.74 o 
   3  12   5       27.19       21.75      2.34 o 
   4  12   5      132.76      118.80      4.26 o 
   5  12   5        0.34        1.25      1.95 o 
   6  12   5       73.01       71.62      5.16 o 
   7  12   5        9.99        9.58      2.52 o 
   8  12   5        6.23        2.51      3.84 o 
  -9  13   5       77.01       71.09      6.94 o 
  -8  13   5        1.09        3.34      2.93 o 
  -7  13   5      305.43      313.66     10.36 o 
  -6  13   5        2.93        4.72      2.23 o 
  -5  13   5      195.92      195.89      6.01 o 
  -4  13   5       42.52       42.13      3.36 o 
  -3  13   5       31.16       31.91      2.64 o 
  -2  13   5      191.98      176.85      8.26 o 
  -1  13   5      640.06      599.47     13.93 o 
   0  13   5       47.88       44.82      3.06 o 
   1  13   5      309.66      273.27      8.96 o 
   2  13   5        3.29        2.62      1.93 o 
   3  13   5      119.50      107.56      4.64 o 
   4  13   5        0.22        2.99      2.00 o 
   5  13   5      262.49      216.36      7.44 o 
   6  13   5        3.93        6.77      3.02 o 
   7  13   5        0.11       -0.75      2.52 o 
   8  13   5       33.42       29.57      5.10 o 
  -8  14   5        9.59       11.98      5.45 o 
  -7  14   5       16.96       19.08      3.83 o 
  -6  14   5        0.72        0.36      2.30 o 
  -5  14   5        3.74        1.19      2.15 o 
  -4  14   5       75.60       66.99      3.96 o 
  -3  14   5        7.66        5.74      2.05 o 
  -2  14   5       17.63       20.50      2.39 o 
  -1  14   5       85.49       66.41      3.76 o 
   0  14   5      142.74      123.06      5.52 o 
   1  14   5       30.88       32.37      2.97 o 
   2  14   5       30.69       30.05      3.00 o 
   3  14   5      414.10      374.89      8.52 o 
   4  14   5        4.01        7.84      2.50 o 
   5  14   5        0.03        2.64      2.41 o 
   6  14   5        8.49        9.86      3.15 o 
   7  14   5       12.04       17.48      4.16 o 
   8  14   5        5.02       -0.65      4.05 o 
  -8  15   5        0.02       -1.11      3.56 o 
  -7  15   5       21.55       26.54      3.97 o 
  -6  15   5        8.64        8.44      2.58 o 
  -5  15   5       11.91        9.10      2.61 o 
  -4  15   5        1.63        3.15      2.14 o 
  -3  15   5       10.91       15.52      2.31 o 
  -2  15   5      562.90      546.19     10.63 o 
  -1  15   5        9.78       11.15      2.89 o 
   0  15   5        4.38        5.46      2.44 o 
   1  15   5       16.96        8.41      2.61 o 
   2  15   5        0.00       -1.82      1.82 o 
   3  15   5      303.27      284.16      7.46 o 
   4  15   5        3.53        7.08      2.29 o 
   5  15   5       53.77       57.89      4.72 o 
   6  15   5       83.00       95.79      7.71 o 
   7  15   5       16.55       18.83      3.84 o 
  -8  16   5        0.29       -5.20      6.06 o 
  -7  16   5        0.19        5.38      3.52 o 
  -6  16   5       24.03       23.22      4.58 o 
  -5  16   5        2.26        5.44      2.42 o 
  -4  16   5        0.01        4.23      2.39 o 
  -3  16   5       13.40       11.43      2.62 o 
  -2  16   5       83.73       82.46      8.04 o 
  -1  16   5        0.74       -0.36      2.40 o 
   0  16   5       87.82       90.54      5.33 o 
   1  16   5      216.54      203.52      7.25 o 
   2  16   5       66.31       67.17      4.87 o 
   3  16   5       33.62       25.35      3.07 o 
   4  16   5       32.48       31.85      3.40 o 
   5  16   5       16.21       19.43      3.49 o 
   6  16   5      104.20      115.35      6.91 o 
   7  16   5       62.46       73.91      5.97 o 
  -7  17   5        3.16        5.16      3.69 o 
  -6  17   5        0.31       -1.27      2.74 o 
  -5  17   5      128.15      135.87      6.11 o 
  -4  17   5       33.90       39.41      4.21 o 
  -3  17   5        1.25        1.88      3.41 o 
  -2  17   5       32.33       36.65      4.89 o 
  -1  17   5        9.61        9.46      4.79 o 
   0  17   5        2.54        1.61      2.43 o 
   1  17   5       28.42       35.56      4.04 o 
   2  17   5        0.15        3.03      2.62 o 
   3  17   5       30.69       35.13      4.46 o 
   4  17   5       51.16       46.22      4.59 o 
   5  17   5       49.64       49.63      4.73 o 
   6  17   5        1.00        4.28      2.95 o 
   7  17   5       25.73       34.09      9.51 o 
  -7  18   5        4.70        4.05      9.83 o 
  -6  18   5       80.37       88.16      8.04 o 
  -5  18   5        1.92        6.19      3.02 o 
  -4  18   5        0.08        1.64      3.27 o 
  -3  18   5       31.79       35.39      4.19 o 
  -2  18   5       11.34       12.61      3.20 o 
  -1  18   5       34.84       29.55      5.58 o 
   0  18   5        9.68       11.78      3.15 o 
   1  18   5      163.52      148.16      8.52 o 
   2  18   5       15.94       21.21      3.57 o 
   3  18   5        9.43        7.40      3.05 o 
   4  18   5       11.32       14.68      4.21 o 
   5  18   5       24.62       41.04      4.53 o 
   6  18   5       38.20       37.07      8.97 o 
  -6  19   5        9.80       10.42      4.14 o 
  -5  19   5       42.29       49.09      5.75 o 
  -4  19   5        1.35        5.56      3.78 o 
  -3  19   5       14.42       10.21      3.38 o 
  -2  19   5       55.13       57.26      4.96 o 
  -1  19   5        3.01        8.55      3.26 o 
   0  19   5       63.16       69.99      6.06 o 
   1  19   5       80.58       73.82      5.60 o 
   2  19   5      209.73      216.62      8.23 o 
   3  19   5      135.79      157.00      7.31 o 
   4  19   5       44.37       46.48      5.98 o 
   5  19   5       11.46       15.86      3.68 o 
  -5  20   5        0.29        0.52      4.61 o 
  -4  20   5       17.95        9.30      5.41 o 
  -3  20   5        1.11       -0.57      3.57 o 
  -2  20   5       12.88       21.33      5.35 o 
  -1  20   5        4.96        3.01      2.77 o 
   0  20   5        0.16        3.70      3.60 o 
   1  20   5       42.38       42.16      4.42 o 
   2  20   5      110.60      115.36      6.74 o 
   3  20   5        0.53       -0.58      4.21 o 
   4  20   5       10.32        9.29      4.06 o 
  -4  21   5       27.33       35.16      7.40 o 
  -3  21   5        4.68        7.35      5.32 o 
  -2  21   5       21.51       27.95      5.58 o 
  -1  21   5        4.05        8.15      3.36 o 
   0  21   5        3.55        2.65      3.16 o 
   1  21   5       10.94       18.59      3.96 o 
   2  21   5       19.50       20.83      4.08 o 
   3  21   5        9.62       18.86      4.21 o 
  -3  22   5        7.14        6.88      8.85 o 
  -2  22   5       18.70       26.34      4.42 o 
  -1  22   5        5.51       12.00      3.78 o 
   0  22   5        5.13        5.07      3.56 o 
   1  22   5       26.39       35.28      4.86 o 
   2  22   5        9.65       15.92      4.56 o 
  -1  23   5       43.41       51.72      8.23 o 
   0  23   5       20.52       21.64     10.16 o 
 -10   0   6        3.35        2.99      3.37 o 
  -8   0   6        8.31        7.36      2.48 o 
  -6   0   6        4.61        7.04      2.17 o 
  -4   0   6      321.85      309.58      6.33 o 
  -2   0   6       13.77       14.03      1.43 o 
   0   0   6     1139.11     1150.10     16.28 o 
   2   0   6     6466.98     7336.75     94.10 o 
   4   0   6       73.25      108.12      3.88 o 
   6   0   6      263.24      258.04      9.90 o 
   8   0   6       51.40       44.06      5.78 o 
  10   0   6       47.20       42.62     10.49 o 
 -11   1   6       27.19       35.56      4.36 o 
 -10   1   6        0.46        1.49      2.38 o 
  -9   1   6       22.79       15.96      2.37 o 
  -8   1   6        1.80        2.46      1.70 o 
  -7   1   6      261.13      234.89      5.62 o 
  -6   1   6       75.82       71.98      3.12 o 
  -5   1   6      352.82      353.96      5.60 o 
  -4   1   6      308.55      339.48      4.79 o 
  -3   1   6      447.71      422.92      5.36 o 
  -2   1   6     1439.99     1580.19     15.52 o 
  -1   1   6      299.80      261.39      3.63 o 
   0   1   6      340.45      330.41      4.17 o 
   1   1   6      199.77      215.60      4.64 o 
   2   1   6        0.52        0.22      0.80 o 
   3   1   6       29.80       46.21      1.95 o 
   4   1   6       47.86       44.77      1.95 o 
   5   1   6      446.53      418.74      6.19 o 
   6   1   6      159.03      142.62      3.62 o 
   7   1   6      127.26      144.65      5.34 o 
   8   1   6       15.01       14.94      3.03 o 
   9   1   6       18.76       21.44      4.32 o 
  10   1   6        3.49        8.64      3.85 o 
 -11   2   6        1.11       -0.61      2.41 o 
 -10   2   6        4.51        6.80      2.33 o 
  -9   2   6       53.79       42.00      3.56 o 
  -8   2   6        4.58        2.47      1.76 o 
  -7   2   6      105.59      105.20      5.52 o 
  -6   2   6        7.64        8.78      1.66 o 
  -5   2   6      735.39      714.95      9.30 o 
  -4   2   6      109.86      121.53      2.59 o 
  -3   2   6     1363.92     1553.47     15.54 o 
  -2   2   6      110.02      116.05      2.45 o 
  -1   2   6       74.88      110.39      2.11 o 
   0   2   6      148.54      180.54      2.73 o 
   1   2   6     6283.30     6593.53     59.73 o 
   2   2   6       74.06       89.48      2.87 o 
   3   2   6      197.93      175.90      3.27 o 
   4   2   6       68.09       82.08      2.48 o 
   5   2   6      590.24      559.36      7.60 o 
   6   2   6       17.46       19.95      2.95 o 
   7   2   6      173.95      175.25      5.81 o 
   8   2   6       40.44       38.97      3.96 o 
   9   2   6        4.75        6.79      4.04 o 
  10   2   6       29.19       38.27      5.26 o 
 -11   3   6        2.04        6.28      2.68 o 
 -10   3   6       52.21       57.49      6.80 o 
  -9   3   6       21.62       25.10      3.05 o 
  -8   3   6        4.27        3.16      1.82 o 
  -7   3   6       42.28       35.78      2.81 o 
  -6   3   6     1101.82     1065.60     14.49 o 
  -5   3   6        0.23        3.80      1.15 o 
  -4   3   6      401.70      404.48      5.49 o 
  -3   3   6     1524.83     1606.26     17.18 o 
  -2   3   6     2462.06     2593.49     24.54 o 
  -1   3   6     1366.69     1522.07     16.14 o 
   0   3   6     1084.80     1078.94     11.85 o 
   1   3   6      601.15      664.00      7.33 o 
   2   3   6     1507.00     1771.09     17.46 o 
   3   3   6        3.16        3.79      1.01 o 
   4   3   6        0.15       -0.13      0.98 o 
   5   3   6        9.53       14.12      1.73 o 
   6   3   6       71.08       66.71      3.37 o 
   7   3   6       35.38       35.21      3.63 o 
   8   3   6        1.25        1.79      2.61 o 
   9   3   6        3.74        7.84      3.31 o 
  10   3   6       41.17       48.15      7.80 o 
 -11   4   6        7.93        5.57      3.07 o 
 -10   4   6       20.63       19.12      3.08 o 
  -9   4   6       73.16       75.00      5.20 o 
  -8   4   6       87.93       82.51      4.51 o 
  -7   4   6      250.15      229.55      5.84 o 
  -6   4   6      137.19      131.55      4.07 o 
  -5   4   6      140.41      129.43      3.73 o 
  -4   4   6      390.28      415.86      5.65 o 
  -3   4   6      846.17      813.72      9.06 o 
  -2   4   6       73.09       77.79      2.18 o 
  -1   4   6      964.86      973.65     11.04 o 
   0   4   6      146.94      144.64      3.13 o 
   1   4   6     2562.54     2724.24     27.78 o 
   2   4   6     3169.00     3563.96     39.09 o 
   3   4   6      915.43      924.57     10.21 o 
   4   4   6       33.45       36.54      2.11 o 
   5   4   6        0.07       -0.74      1.25 o 
   6   4   6      304.06      272.85      7.62 o 
   7   4   6       11.24       11.45      3.27 o 
   8   4   6       83.93       81.96      5.22 o 
   9   4   6        0.42        4.84      2.44 o 
  10   4   6        2.43       13.03      4.00 o 
 -11   5   6       11.36       13.38      4.00 o 
 -10   5   6       20.36       27.52      4.05 o 
  -9   5   6        0.04        1.13      2.18 o 
  -8   5   6       87.57       85.81      4.53 o 
  -7   5   6      659.58      615.52     11.43 o 
  -6   5   6       66.39       64.09      3.11 o 
  -5   5   6      539.46      552.99      7.94 o 
  -4   5   6      196.27      231.36      3.94 o 
  -3   5   6       41.41       44.40      1.71 o 
  -2   5   6      193.05      215.06      3.41 o 
  -1   5   6     2384.29     2500.15     25.62 o 
   0   5   6      405.33      419.24      5.67 o 
   1   5   6      510.04      585.09      7.46 o 
   2   5   6      125.27      107.91      2.74 o 
   3   5   6      520.32      488.97      6.99 o 
   4   5   6      753.33      745.28      9.90 o 
   5   5   6       13.49        9.38      1.60 o 
   6   5   6        4.82        6.71      1.78 o 
   7   5   6        4.92        4.22      2.34 o 
   8   5   6       27.47       34.38      3.89 o 
   9   5   6        5.20        5.45      2.94 o 
  10   5   6       40.72       53.80      7.41 o 
 -11   6   6        5.63        5.04      3.38 o 
 -10   6   6       37.33       35.44      3.94 o 
  -9   6   6        3.93        6.83      2.53 o 
  -8   6   6       97.64       81.43      5.52 o 
  -7   6   6       52.60       53.21      3.68 o 
  -6   6   6        5.48        4.72      1.94 o 
  -5   6   6     1191.19     1110.61     17.45 o 
  -4   6   6     3114.62     3274.82     31.38 o 
  -3   6   6       40.08       24.73      1.67 o 
  -2   6   6     1037.70     1252.29     12.94 o 
  -1   6   6        0.16        0.97      0.70 o 
   0   6   6      131.56      172.44      2.87 o 
   1   6   6      309.05      315.97      4.87 o 
   2   6   6       12.66       14.52      1.54 o 
   3   6   6       10.99       16.70      1.53 o 
   4   6   6       16.58       19.58      1.93 o 
   5   6   6        1.92        4.73      1.77 o 
   6   6   6        0.95        3.76      1.92 o 
   7   6   6        2.93        3.72      2.27 o 
   8   6   6       26.72       22.41      3.66 o 
   9   6   6        0.19        3.19      2.89 o 
  10   6   6        6.76        4.02      5.57 o 
 -10   7   6        3.34        0.42      2.62 o 
  -9   7   6        8.35       11.47      4.06 o 
  -8   7   6       45.47       41.32      3.71 o 
  -7   7   6        0.14        2.81      1.99 o 
  -6   7   6       36.91       39.43      3.16 o 
  -5   7   6        1.55        0.42      1.32 o 
  -4   7   6     2223.70     2303.81     22.89 o 
  -3   7   6      607.76      605.27      7.45 o 
  -2   7   6       88.25       91.08      2.32 o 
  -1   7   6      152.09      148.76      2.85 o 
   0   7   6      782.27      809.94     10.62 o 
   1   7   6       46.95       59.09      2.28 o 
   2   7   6      367.96      362.41      5.65 o 
   3   7   6        1.93        1.95      1.10 o 
   4   7   6      143.96      153.91      3.83 o 
   5   7   6      309.42      293.23      6.25 o 
   6   7   6        0.11       -0.03      1.70 o 
   7   7   6       11.18        8.71      2.72 o 
   8   7   6      113.77      127.41      6.46 o 
   9   7   6        6.55        9.76      2.99 o 
 -10   8   6       54.52       47.94      5.27 o 
  -9   8   6        2.69        9.47      2.67 o 
  -8   8   6       91.20       89.42      4.79 o 
  -7   8   6      100.45       86.70      4.45 o 
  -6   8   6      307.07      267.67      6.05 o 
  -5   8   6      111.71      106.23      3.73 o 
  -4   8   6        0.89        6.67      1.35 o 
  -3   8   6      134.95      123.87      2.88 o 
  -2   8   6      642.03      671.80      8.01 o 
  -1   8   6       48.49       38.46      1.62 o 
   0   8   6       61.36       74.60      2.10 o 
   1   8   6      623.78      698.70      8.97 o 
   2   8   6       71.63       59.45      2.34 o 
   3   8   6      334.44      366.97      6.06 o 
   4   8   6        6.91       13.14      1.90 o 
   5   8   6      153.62      164.69      5.22 o 
   6   8   6      398.92      372.18      8.47 o 
   7   8   6        0.91       -1.13      2.24 o 
   8   8   6       22.56       28.96      4.40 o 
   9   8   6        2.32        5.70      3.50 o 
 -10   9   6        0.04        2.36      3.25 o 
  -9   9   6       14.10       16.00      3.14 o 
  -8   9   6       51.47       53.07      4.15 o 
  -7   9   6       33.87       30.99      3.27 o 
  -6   9   6      661.27      646.62     10.56 o 
  -5   9   6       32.99       27.37      2.46 o 
  -4   9   6      101.43       89.05      2.95 o 
  -3   9   6      138.92      131.66      3.97 o 
  -2   9   6       28.51       29.83      2.59 o 
  -1   9   6      475.12      453.38      6.03 o 
   0   9   6     3018.20     3047.79     31.55 o 
   1   9   6        0.37        1.74      1.17 o 
   2   9   6        3.91        2.35      1.23 o 
   3   9   6      136.05      147.13      5.94 o 
   4   9   6      107.03      119.38      3.95 o 
   5   9   6      323.23      303.73      6.63 o 
   6   9   6      379.15      360.76      8.41 o 
   7   9   6        0.01        1.59      2.04 o 
   8   9   6      111.17      120.56      6.50 o 
   9   9   6       12.60       14.48      3.61 o 
 -10  10   6        5.18        4.92      7.21 o 
  -9  10   6        0.00        1.07      4.23 o 
  -8  10   6      156.64      166.28      6.91 o 
  -7  10   6      293.92      278.25      7.97 o 
  -6  10   6      100.69       96.98      4.05 o 
  -5  10   6      349.93      314.66      6.64 o 
  -4  10   6      186.43      185.17      4.26 o 
  -3  10   6      409.89      395.91      7.09 o 
  -2  10   6      109.03      100.15      3.07 o 
  -1  10   6      631.06      648.51      8.72 o 
   0  10   6        1.95        3.40      1.40 o 
   1  10   6      101.28      101.31      5.30 o 
   2  10   6      400.59      368.48      8.53 o 
   3  10   6       35.16       39.22      2.61 o 
   4  10   6        4.86        3.34      1.63 o 
   5  10   6       46.51       42.56      3.19 o 
   6  10   6       10.53        7.48      2.35 o 
   7  10   6       21.18       25.37      3.12 o 
   8  10   6        0.12       -0.12      3.21 o 
   9  10   6        0.51       -5.25      7.21 o 
 -10  11   6       39.94       58.02     11.47 o 
  -9  11   6        8.91        7.05      3.33 o 
  -8  11   6        6.17        9.37      2.97 o 
  -7  11   6        2.38        3.47      2.45 o 
  -6  11   6        1.10       -0.44      1.97 o 
  -5  11   6       18.34       13.22      2.51 o 
  -4  11   6        7.66        6.60      2.32 o 
  -3  11   6      394.52      375.14      8.94 o 
  -2  11   6        8.80        7.91      1.77 o 
  -1  11   6      267.49      258.59      5.96 o 
   0  11   6        0.66        3.14      1.53 o 
   1  11   6      178.96      158.14      4.31 o 
   2  11   6        0.29       -0.03      1.61 o 
   3  11   6      174.06      167.35      5.30 o 
   4  11   6      167.31      149.84      5.10 o 
   5  11   6        8.58        7.31      2.63 o 
   6  11   6        0.00        5.06      2.56 o 
   7  11   6        1.35        0.95      2.63 o 
   8  11   6        4.75        2.18      3.41 o 
  -9  12   6       11.89       12.26      3.61 o 
  -8  12   6       22.66       34.14      4.26 o 
  -7  12   6        4.07        6.13      2.69 o 
  -6  12   6       44.56       42.65      3.62 o 
  -5  12   6      268.08      260.63      6.83 o 
  -4  12   6      360.27      316.09      7.45 o 
  -3  12   6      179.20      174.68      5.01 o 
  -2  12   6       91.30       79.35      4.20 o 
  -1  12   6      405.76      410.03      8.32 o 
   0  12   6       33.23       38.19      3.10 o 
   1  12   6      168.10      155.55      4.95 o 
   2  12   6        7.23        6.18      2.00 o 
   3  12   6      360.22      348.95      8.47 o 
   4  12   6       29.67       42.15      3.39 o 
   5  12   6       62.07       60.53      4.58 o 
   6  12   6        0.22        0.71      2.32 o 
   7  12   6       16.56       22.65      3.65 o 
   8  12   6       38.03       39.69      5.54 o 
  -9  13   6       20.05       28.11      5.73 o 
  -8  13   6       14.31       15.45      3.53 o 
  -7  13   6        0.60        2.79      2.67 o 
  -6  13   6       34.63       37.90      3.48 o 
  -5  13   6       20.53       19.70      2.79 o 
  -4  13   6        3.69        2.77      2.20 o 
  -3  13   6        0.08        0.58      1.74 o 
  -2  13   6       58.93       54.27      3.53 o 
  -1  13   6       62.91       49.80      3.35 o 
   0  13   6      100.62      105.70      4.32 o 
   1  13   6       72.09       61.06      3.91 o 
   2  13   6       27.91       20.08      2.71 o 
   3  13   6       44.49       62.08      3.83 o 
   4  13   6      569.59      508.57     10.43 o 
   5  13   6        5.45        6.37      2.57 o 
   6  13   6        0.95        1.98      2.61 o 
   7  13   6        0.74        7.08      2.86 o 
   8  13   6        0.05        2.13      4.40 o 
  -8  14   6        2.40       10.59      3.62 o 
  -7  14   6       10.79       11.74      3.11 o 
  -6  14   6       14.93       18.91      2.83 o 
  -5  14   6        0.29       -0.16      2.02 o 
  -4  14   6      457.72      426.02      9.16 o 
  -3  14   6      115.96      113.01      4.24 o 
  -2  14   6      626.96      583.70     11.02 o 
  -1  14   6       47.18       49.58      3.46 o 
   0  14   6        3.42        1.87      2.27 o 
   1  14   6      525.96      447.67      9.28 o 
   2  14   6        0.52        3.93      2.00 o 
   3  14   6       21.57       24.94      3.09 o 
   4  14   6        6.81        3.89      2.17 o 
   5  14   6      139.24      143.70      6.69 o 
   6  14   6       11.03       10.00      3.11 o 
   7  14   6        2.17        7.05      2.93 o 
  -8  15   6        6.72        8.68      6.06 o 
  -7  15   6        1.57        6.59      3.07 o 
  -6  15   6        0.07        2.54      3.11 o 
  -5  15   6       84.07       80.09      4.61 o 
  -4  15   6       72.85       65.30      4.18 o 
  -3  15   6       76.01       71.79      4.19 o 
  -2  15   6       24.14       17.97      2.79 o 
  -1  15   6       82.14       80.74      5.00 o 
   0  15   6        0.47       -0.58      2.17 o 
   1  15   6       76.50       74.32      4.82 o 
   2  15   6       49.94       59.57      4.01 o 
   3  15   6       68.08       58.58      4.08 o 
   4  15   6        4.11        3.66      2.83 o 
   5  15   6        1.02        1.68      2.64 o 
   6  15   6        4.35        4.92      3.00 o 
   7  15   6       27.00       32.73      4.46 o 
  -8  16   6        0.24        6.56      8.52 o 
  -7  16   6        2.64       11.70      5.18 o 
  -6  16   6       22.14       23.61      4.10 o 
  -5  16   6        1.60       -1.98      2.28 o 
  -4  16   6        2.71        4.17      2.75 o 
  -3  16   6       31.42       29.45      3.28 o 
  -2  16   6       38.20       44.02      4.26 o 
  -1  16   6        9.63        8.55      2.82 o 
   0  16   6       12.65       11.34      3.14 o 
   1  16   6        0.24       -0.61      2.27 o 
   2  16   6       69.00       54.83      6.10 o 
   3  16   6       37.62       30.03      3.31 o 
   4  16   6        7.43        6.11      2.38 o 
   5  16   6       12.41       12.26      3.23 o 
   6  16   6       10.62       12.00      4.40 o 
   7  16   6       89.69      119.46      9.96 o 
  -7  17   6        3.18        7.07      4.05 o 
  -6  17   6        1.11        4.41      2.66 o 
  -5  17   6       26.22       40.80      4.54 o 
  -4  17   6        0.29        0.72      2.57 o 
  -3  17   6        0.29        2.78      2.74 o 
  -2  17   6       28.04       27.40      3.91 o 
  -1  17   6      366.29      346.88      9.95 o 
   0  17   6      236.05      216.62      7.78 o 
   1  17   6        0.33       -0.30      2.70 o 
   2  17   6        0.08       -1.39      3.17 o 
   3  17   6       70.38       69.11      6.44 o 
   4  17   6        0.04        5.21      2.56 o 
   5  17   6       18.79       24.89      3.90 o 
   6  17   6       28.46       31.25      4.53 o 
  -7  18   6        0.03        1.87      4.88 o 
  -6  18   6        3.14       12.40      3.51 o 
  -5  18   6      118.50      130.97      6.78 o 
  -4  18   6       54.80       62.88      6.11 o 
  -3  18   6       95.23      108.95      6.28 o 
  -2  18   6       14.90       21.70      3.61 o 
  -1  18   6        0.09       -0.67      2.60 o 
   0  18   6       26.18       28.17      4.09 o 
   1  18   6        0.01       -2.53      2.53 o 
   2  18   6      103.45       96.07      7.33 o 
   3  18   6       42.14       45.48      4.73 o 
   4  18   6        1.97       -4.70      6.28 o 
   5  18   6       20.69       19.14      3.68 o 
   6  18   6        0.00        1.43      4.15 o 
  -6  19   6       41.47       52.47      7.28 o 
  -5  19   6        8.91       15.21      4.57 o 
  -4  19   6        2.61       -0.15      4.13 o 
  -3  19   6       52.62       52.31      6.06 o 
  -2  19   6        1.13       -0.62      2.78 o 
  -1  19   6        3.71        4.13      2.77 o 
   0  19   6        2.00        5.10      2.86 o 
   1  19   6       51.43       76.03      5.71 o 
   2  19   6       46.50       49.34      4.98 o 
   3  19   6       18.82       26.74      4.12 o 
   4  19   6        0.05       -2.06      4.43 o 
   5  19   6        2.05        0.33      6.23 o 
  -5  20   6        9.41       19.17      6.21 o 
  -4  20   6        2.52       10.10      4.52 o 
  -3  20   6        7.92       18.09      6.71 o 
  -2  20   6       42.91       33.83      5.16 o 
  -1  20   6       31.13       30.04      4.24 o 
   0  20   6        6.23       14.66      4.97 o 
   1  20   6        3.89        3.55      3.29 o 
   2  20   6        0.25        1.51      2.99 o 
   3  20   6      115.50      114.90      9.18 o 
   4  20   6        0.20        5.85      4.14 o 
  -4  21   6        0.00        8.93      5.43 o 
  -3  21   6       22.21       38.24      5.92 o 
  -2  21   6        4.06       11.31      3.63 o 
  -1  21   6       51.31       49.12      5.15 o 
   0  21   6        8.80        4.76      3.55 o 
   1  21   6       35.80       33.71      4.67 o 
   2  21   6       95.24      116.84      7.21 o 
   3  21   6        6.55       10.62      4.53 o 
  -2  22   6       55.23       56.93      6.98 o 
  -1  22   6       38.25       45.52      5.49 o 
   0  22   6        0.01        3.89      3.83 o 
   1  22   6       34.17       41.50      5.16 o 
   2  22   6       13.97       11.15      8.52 o 
 -11   0   7        6.03       13.77      6.23 o 
  -9   0   7        3.63        3.54      3.69 o 
  -7   0   7        3.69        3.38      2.44 o 
  -5   0   7      683.98      698.94     23.87 o 
  -3   0   7      333.30      336.41      6.69 o 
  -1   0   7      491.05      473.26      8.08 o 
   1   0   7     4855.81     5121.32     66.45 o 
   3   0   7     2720.09     3058.21     41.42 o 
   5   0   7      268.21      265.75      6.95 o 
   7   0   7      654.44      667.92     19.79 o 
   9   0   7        0.46       -0.35      5.08 o 
 -11   1   7        2.08        2.26      2.89 o 
 -10   1   7        1.91        6.01      3.32 o 
  -9   1   7        0.72       -0.35      1.69 o 
  -8   1   7       16.73       17.42      2.36 o 
  -7   1   7     1141.48     1098.83     15.38 o 
  -6   1   7      108.79      101.56      3.63 o 
  -5   1   7        0.00        1.60      1.11 o 
  -4   1   7      668.84      702.56      8.30 o 
  -3   1   7      192.89      263.71      4.02 o 
  -2   1   7      166.28      154.04      2.82 o 
  -1   1   7      145.81      128.55      2.50 o 
   0   1   7      211.99      218.06      3.32 o 
   1   1   7      598.15      578.77      7.72 o 
   2   1   7       20.19       21.00      1.33 o 
   3   1   7      228.97      273.31      4.35 o 
   4   1   7      221.44      212.22      4.37 o 
   5   1   7       84.80       86.11      3.34 o 
   6   1   7      249.07      211.23      5.32 o 
   7   1   7        2.66        2.49      2.60 o 
   8   1   7      160.02      149.15      7.43 o 
   9   1   7       13.71       16.55      4.04 o 
  10   1   7       56.48       69.70      7.18 o 
 -11   2   7        0.56        1.52      3.99 o 
 -10   2   7       91.70      102.81      5.38 o 
  -9   2   7        1.33        3.83      2.09 o 
  -8   2   7      182.04      169.77      5.94 o 
  -7   2   7      268.30      248.99      5.90 o 
  -6   2   7       43.63       45.88      3.74 o 
  -5   2   7      498.38      476.54      7.05 o 
  -4   2   7      292.45      295.00      4.50 o 
  -3   2   7      284.64      266.63      4.06 o 
  -2   2   7      431.56      424.12      5.54 o 
  -1   2   7      463.87      438.92      5.38 o 
   0   2   7      784.51      815.76      8.74 o 
   1   2   7      106.11      110.61      2.36 o 
   2   2   7      208.75      207.30      3.50 o 
   3   2   7        0.36       -0.68      0.86 o 
   4   2   7        2.27        3.24      1.19 o 
   5   2   7      764.44      774.54     10.60 o 
   6   2   7      105.36      100.38      5.25 o 
   7   2   7      204.27      178.94      5.90 o 
   8   2   7        8.71        9.85      2.91 o 
   9   2   7        4.07        9.03      3.68 o 
  10   2   7        2.07        3.61      6.23 o 
 -11   3   7       15.29       22.35      4.15 o 
 -10   3   7        6.89        8.32      2.58 o 
  -9   3   7        3.11        3.70      2.07 o 
  -8   3   7      245.86      231.89      6.63 o 
  -7   3   7       32.25       33.47      2.71 o 
  -6   3   7      250.74      238.83      6.06 o 
  -5   3   7       73.32       79.72      3.67 o 
  -4   3   7        0.86        1.14      0.83 o 
  -3   3   7     1227.42     1315.47     13.63 o 
  -2   3   7      124.00      129.42      2.56 o 
  -1   3   7     1827.36     2024.13     21.16 o 
   0   3   7      115.32      113.91      2.62 o 
   1   3   7      203.97      199.47      3.23 o 
   2   3   7      418.42      405.23      5.36 o 
   3   3   7       54.60       55.75      2.00 o 
   4   3   7      252.29      244.33      4.79 o 
   5   3   7      691.01      634.66     21.35 o 
   6   3   7        0.00       -1.66      1.66 o 
   7   3   7       66.39       67.39      4.12 o 
   8   3   7        7.23        8.94      3.40 o 
   9   3   7        0.15        2.73      3.22 o 
  10   3   7       11.62        8.28      4.33 o 
 -11   4   7        1.08        3.81      3.69 o 
 -10   4   7       21.11       24.08      3.29 o 
  -9   4   7      212.40      208.82      6.75 o 
  -8   4   7       45.41       44.24      3.58 o 
  -7   4   7       57.93       49.77      3.47 o 
  -6   4   7      666.51      633.42     10.05 o 
  -5   4   7      295.48      278.39      7.30 o 
  -4   4   7       29.83       23.47      1.63 o 
  -3   4   7      448.21      474.53      6.10 o 
  -2   4   7     1156.11     1155.80     12.03 o 
  -1   4   7        2.90        2.54      1.06 o 
   0   4   7      236.55      242.19      4.60 o 
   1   4   7        5.11        6.83      0.81 o 
   2   4   7      628.97      630.90      8.31 o 
   3   4   7      182.87      174.64      5.29 o 
   4   4   7        1.53        2.09      1.39 o 
   5   4   7      748.18      748.75     10.51 o 
   6   4   7        3.04        4.26      1.81 o 
   7   4   7       90.94       82.08      5.92 o 
   8   4   7        2.08        0.01      2.74 o 
   9   4   7       37.15       33.12      6.34 o 
  10   4   7        0.00        2.53      4.05 o 
 -11   5   7        2.82        5.50      5.90 o 
 -10   5   7      105.79      112.68      6.61 o 
  -9   5   7        9.76        9.31      2.87 o 
  -8   5   7      246.84      227.92      6.85 o 
  -7   5   7        6.20        2.46      1.93 o 
  -6   5   7       46.36       47.92      2.92 o 
  -5   5   7       29.93       35.73      2.15 o 
  -4   5   7      507.73      502.48      6.66 o 
  -3   5   7      205.85      258.83      4.12 o 
  -2   5   7      272.65      292.43      4.22 o 
  -1   5   7      622.71      718.59      8.92 o 
   0   5   7     2412.63     2455.65     25.31 o 
   1   5   7       95.17       91.27      2.39 o 
   2   5   7      151.50      155.48      3.38 o 
   3   5   7      156.49      152.56      3.56 o 
   4   5   7       69.80       83.78      3.22 o 
   5   5   7      122.69      122.84      3.72 o 
   6   5   7        1.34        5.87      2.22 o 
   7   5   7       73.70       71.79      4.82 o 
   8   5   7        0.04       -2.21      2.21 o 
   9   5   7        0.11       -0.10      3.73 o 
 -10   6   7        9.06       14.69      3.00 o 
  -9   6   7      215.11      224.16      7.24 o 
  -8   6   7       11.23       14.96      2.71 o 
  -7   6   7        9.12       11.83      2.39 o 
  -6   6   7      525.07      486.24      9.84 o 
  -5   6   7      213.49      224.56      4.96 o 
  -4   6   7      147.38      138.81      3.98 o 
  -3   6   7       22.97       20.12      1.44 o 
  -2   6   7      140.35      140.57      3.21 o 
  -1   6   7     1017.38     1062.68     12.33 o 
   0   6   7       66.75       84.88      2.39 o 
   1   6   7      488.55      592.07      8.01 o 
   2   6   7        7.26        9.87      1.29 o 
   3   6   7        8.74        7.31      1.38 o 
   4   6   7        1.44        2.01      1.29 o 
   5   6   7       36.14       37.23      2.46 o 
   6   6   7       73.14       74.57      4.02 o 
   7   6   7       31.50       30.52      3.53 o 
   8   6   7        0.55        5.71      3.79 o 
   9   6   7       57.53       73.16      5.60 o 
 -10   7   7        5.41        6.21      3.33 o 
  -9   7   7        0.28        5.91      2.41 o 
  -8   7   7       39.75       46.34      3.88 o 
  -7   7   7      157.86      140.99      5.22 o 
  -6   7   7       37.46       39.32      3.17 o 
  -5   7   7      114.48      114.46      3.84 o 
  -4   7   7       28.89       35.69      1.91 o 
  -3   7   7      264.50      288.70      4.57 o 
  -2   7   7       29.73       28.96      1.49 o 
  -1   7   7       60.48       67.98      2.61 o 
   0   7   7     1127.49     1107.75     12.76 o 
   1   7   7       76.72       57.90      2.18 o 
   2   7   7        5.48        3.10      1.14 o 
   3   7   7      248.76      244.12      4.77 o 
   4   7   7       69.73       57.30      2.87 o 
   5   7   7       64.49       81.93      3.63 o 
   6   7   7      315.92      300.28      7.45 o 
   7   7   7       37.75       33.04      3.78 o 
   8   7   7       54.43       56.49      4.85 o 
   9   7   7       12.30       17.62      3.56 o 
 -10   8   7       13.70       21.36      4.05 o 
  -9   8   7       20.55       29.03      3.87 o 
  -8   8   7        0.32        6.23      2.54 o 
  -7   8   7      194.58      190.47      6.15 o 
  -6   8   7        3.47       -0.28      1.51 o 
  -5   8   7      316.10      295.71      6.26 o 
  -4   8   7       11.63        8.12      1.66 o 
  -3   8   7      284.89      277.65      5.66 o 
  -2   8   7       16.88       17.40      1.59 o 
  -1   8   7       46.89       39.14      1.94 o 
   0   8   7      418.55      453.86      7.48 o 
   1   8   7      321.15      321.70      6.10 o 
   2   8   7        4.02        6.61      1.59 o 
   3   8   7       14.28       15.72      1.71 o 
   4   8   7        0.55       -0.84      1.48 o 
   5   8   7      127.97      129.14      5.13 o 
   6   8   7      161.51      147.85      5.35 o 
   7   8   7        6.82        5.84      2.21 o 
   8   8   7       12.58        8.36      3.64 o 
   9   8   7        0.17        6.60      4.16 o 
 -10   9   7        0.04        2.03      3.83 o 
  -9   9   7       54.91       67.43      5.40 o 
  -8   9   7       13.73       14.78      3.09 o 
  -7   9   7      452.12      424.81     10.92 o 
  -6   9   7       73.05       55.32      3.65 o 
  -5   9   7      527.35      521.55      9.94 o 
  -4   9   7       63.16       64.69      3.07 o 
  -3   9   7      342.72      348.19      7.61 o 
  -2   9   7        5.32        2.47      1.27 o 
  -1   9   7      167.98      147.34      3.72 o 
   0   9   7        2.15        3.91      1.48 o 
   1   9   7       74.69       74.55      3.12 o 
   2   9   7      192.42      158.02      4.30 o 
   3   9   7       83.88       79.33      3.40 o 
   4   9   7        2.97        1.62      1.78 o 
   5   9   7      190.91      192.89      5.92 o 
   6   9   7      220.58      224.28      8.75 o 
   7   9   7       18.14       20.88      3.42 o 
   8   9   7        2.65        2.07      3.92 o 
   9   9   7        2.98       -4.59      6.88 o 
 -10  10   7       34.68       19.01      8.52 o 
  -9  10   7       10.71       14.10      3.63 o 
  -8  10   7        7.60        9.26      3.00 o 
  -7  10   7       79.02       66.89      5.82 o 
  -6  10   7      248.71      237.36      6.64 o 
  -5  10   7      629.28      568.27     10.72 o 
  -4  10   7      529.03      511.55      8.70 o 
  -3  10   7      169.81      154.10      4.35 o 
  -2  10   7      142.47      150.80      3.94 o 
  -1  10   7      962.67      857.39     12.10 o 
   0  10   7      766.56      745.31     10.98 o 
   1  10   7      120.85      113.35      3.73 o 
   2  10   7        5.01        4.37      1.67 o 
   3  10   7        4.84        3.70      1.93 o 
   4  10   7      250.08      221.09      6.33 o 
   5  10   7       36.65       35.16      3.30 o 
   6  10   7       13.45       14.46      2.98 o 
   7  10   7        0.36        4.36      2.51 o 
   8  10   7        9.54       12.30      3.99 o 
   9  10   7        1.21       10.16      8.52 o 
  -9  11   7       57.72       62.13      5.43 o 
  -8  11   7       26.09       20.47      3.55 o 
  -7  11   7       11.40       13.80      3.17 o 
  -6  11   7       13.85       13.75      2.52 o 
  -5  11   7      123.01      116.82      4.82 o 
  -4  11   7      307.83      307.72      7.29 o 
  -3  11   7        3.88        2.12      1.56 o 
  -2  11   7       15.46       19.69      2.71 o 
  -1  11   7      157.07      157.08      4.40 o 
   0  11   7       72.06       81.65      3.38 o 
   1  11   7      162.22      143.48      5.04 o 
   2  11   7      169.98      172.52      6.17 o 
   3  11   7       11.76        8.52      2.22 o 
   4  11   7      191.56      170.89      5.62 o 
   5  11   7       83.11       77.65      4.99 o 
   6  11   7       18.77       22.80      3.38 o 
   7  11   7       12.87       10.32      3.46 o 
   8  11   7        6.48        1.82      4.05 o 
  -9  12   7        3.95        5.65      3.34 o 
  -8  12   7        9.05       12.21      3.19 o 
  -7  12   7       37.47       37.08      4.12 o 
  -6  12   7        0.05        1.72      2.14 o 
  -5  12   7       52.67       53.18      3.72 o 
  -4  12   7      321.54      286.89      7.19 o 
  -3  12   7       32.93       44.70      2.92 o 
  -2  12   7      519.61      476.23      9.43 o 
  -1  12   7      188.71      195.40      5.65 o 
   0  12   7      319.12      294.51      6.26 o 
   1  12   7       90.07       92.85      4.35 o 
   2  12   7      588.91      540.78     11.22 o 
   3  12   7      228.42      211.34      6.21 o 
   4  12   7        3.99        2.72      2.09 o 
   5  12   7        4.63        7.14      2.61 o 
   6  12   7        4.98        7.78      2.80 o 
   7  12   7       22.92       32.79      5.21 o 
   8  12   7       47.87       59.61      7.74 o 
  -9  13   7       87.50       86.48      9.33 o 
  -8  13   7        0.09        2.35      2.80 o 
  -7  13   7       13.84       17.29      3.30 o 
  -6  13   7        0.57       -1.46      1.99 o 
  -5  13   7       35.52       34.29      3.36 o 
  -4  13   7       55.51       56.59      3.79 o 
  -3  13   7        0.38        1.61      1.95 o 
  -2  13   7        4.14        4.35      2.11 o 
  -1  13   7       31.93       33.71      3.10 o 
   0  13   7       21.18       16.92      2.28 o 
   1  13   7       18.68       15.25      2.54 o 
   2  13   7       46.64       51.94      3.66 o 
   3  13   7      169.27      154.29      6.27 o 
   4  13   7      281.19      278.10      7.49 o 
   5  13   7       39.08       47.09      4.45 o 
   6  13   7       21.19       25.66      4.68 o 
   7  13   7        7.84        9.34      3.25 o 
  -8  14   7        5.61       14.54      3.76 o 
  -7  14   7       91.41       94.54      5.89 o 
  -6  14   7       85.06       76.87      4.87 o 
  -5  14   7        0.09       -2.35      2.35 o 
  -4  14   7      181.77      161.87      6.50 o 
  -3  14   7      746.34      727.10     16.62 o 
  -2  14   7        1.12        2.28      2.03 o 
  -1  14   7      251.42      230.51      8.46 o 
   0  14   7       50.94       39.12      3.79 o 
   1  14   7      232.24      185.64      7.68 o 
   2  14   7      378.56      323.76      7.99 o 
   3  14   7      215.38      206.35      6.44 o 
   4  14   7      126.35      128.96      5.56 o 
   5  14   7       28.53       31.44      7.19 o 
   6  14   7        9.91        6.79      3.64 o 
   7  14   7        0.84        6.35      2.98 o 
  -8  15   7       24.90       37.88      6.53 o 
  -7  15   7       49.26       72.45      5.60 o 
  -6  15   7      176.89      184.27      6.47 o 
  -5  15   7        0.70       -1.09      2.81 o 
  -4  15   7        6.61        3.20      2.63 o 
  -3  15   7      144.35      136.24      5.40 o 
  -2  15   7       87.65       89.36      4.54 o 
  -1  15   7       17.11       10.27      2.87 o 
   0  15   7       42.09       39.60      4.09 o 
   1  15   7        0.93        3.08      2.41 o 
   2  15   7       50.26       46.80      3.76 o 
   3  15   7        5.51       11.37      2.51 o 
   4  15   7        0.31        3.37      2.34 o 
   5  15   7       32.93       32.47      4.12 o 
   6  15   7       38.37       47.23      4.94 o 
   7  15   7        2.52        2.69      3.75 o 
  -8  16   7        0.00        1.80      6.72 o 
  -7  16   7        7.72       11.07      3.49 o 
  -6  16   7       39.08       35.38      3.75 o 
  -5  16   7       14.94       18.62      3.54 o 
  -4  16   7       38.66       40.91      4.27 o 
  -3  16   7       97.52       94.31      6.38 o 
  -2  16   7        5.08        7.91      3.02 o 
  -1  16   7      184.64      163.35      9.30 o 
   0  16   7      304.13      264.26      8.39 o 
   1  16   7        9.73        9.53      2.84 o 
   2  16   7       22.83       20.98      3.48 o 
   3  16   7        3.99        4.61      2.32 o 
   4  16   7       64.17       64.62      4.52 o 
   5  16   7       43.57       42.59      4.62 o 
   6  16   7        6.44        6.97      3.31 o 
  -7  17   7       15.95       22.73      4.57 o 
  -6  17   7       79.48       99.54      6.34 o 
  -5  17   7       14.47       28.99      4.44 o 
  -4  17   7        8.50        9.21      3.06 o 
  -3  17   7        0.39        5.39      2.94 o 
  -2  17   7       88.17       85.18      5.54 o 
  -1  17   7       87.85       94.36      5.79 o 
   0  17   7       14.58       13.86      3.22 o 
   1  17   7        1.67        1.46      2.60 o 
   2  17   7        0.91        3.87      2.81 o 
   3  17   7       19.89       14.03      3.43 o 
   4  17   7       10.52        9.69      2.77 o 
   5  17   7        5.09        9.21      3.47 o 
   6  17   7        0.99        0.98      4.39 o 
  -6  18   7        0.26        4.12      3.60 o 
  -5  18   7       11.23       19.19      3.72 o 
  -4  18   7        3.58        5.95      3.61 o 
  -3  18   7       71.03       59.07      5.13 o 
  -2  18   7        0.01        0.88      2.79 o 
  -1  18   7        0.71        0.66      2.60 o 
   0  18   7      137.55      137.05      6.91 o 
   1  18   7        0.14        1.83      2.63 o 
   2  18   7       61.01       52.17      4.92 o 
   3  18   7       30.58       28.30      4.12 o 
   4  18   7        8.91        3.05      3.48 o 
   5  18   7       25.03       36.47      4.78 o 
  -6  19   7       15.39       23.90      4.68 o 
  -5  19   7        5.80        6.60      3.80 o 
  -4  19   7        5.55       11.40      4.32 o 
  -3  19   7       21.29       26.76      4.77 o 
  -2  19   7       69.65       66.89      5.41 o 
  -1  19   7       55.46       63.66      5.32 o 
   0  19   7       13.89       19.90      3.63 o 
   1  19   7        0.51        4.24      2.70 o 
   2  19   7        9.11        9.35      3.20 o 
   3  19   7       23.35       22.55      3.79 o 
   4  19   7       22.94       33.84      5.55 o 
  -5  20   7        3.63       -1.26      4.48 o 
  -4  20   7       14.76       22.27      5.10 o 
  -3  20   7       41.71       57.02      6.41 o 
  -2  20   7      220.29      242.40     12.59 o 
  -1  20   7       73.04       66.69      5.60 o 
   0  20   7        0.41       -1.76      3.55 o 
   1  20   7        2.87       -1.42      3.11 o 
   2  20   7        0.01        0.62      3.21 o 
   3  20   7        1.17        9.31      3.65 o 
  -4  21   7        3.43       14.42      7.87 o 
  -3  21   7        0.27        1.23      3.90 o 
  -2  21   7      213.11      246.23      9.45 o 
  -1  21   7       78.25      105.24      7.00 o 
   0  21   7       20.93       21.27      4.38 o 
   1  21   7        0.69       -1.21      3.45 o 
   2  21   7       34.18       32.59      4.89 o 
   3  21   7        0.54       -2.62      6.56 o 
  -2  22   7       32.02       43.60      7.53 o 
  -1  22   7        4.46       -2.38      5.32 o 
   0  22   7       34.36       58.69      8.46 o 
 -10   0   8        0.98       -1.18      4.10 o 
  -8   0   8        6.35       12.31      3.15 o 
  -6   0   8       24.41       26.59      3.87 o 
  -4   0   8       14.67       13.10      1.86 o 
  -2   0   8      987.80     1117.09     16.68 o 
   0   0   8     4588.65     5212.15     72.91 o 
   2   0   8      424.75      464.33      8.64 o 
   4   0   8       83.85       85.18      3.88 o 
   6   0   8       13.17        6.80      2.65 o 
   8   0   8        0.69        0.29      3.54 o 
 -11   1   8        0.81        3.32      3.93 o 
 -10   1   8        1.23        5.56      2.56 o 
  -9   1   8       20.39       19.24      2.71 o 
  -8   1   8        2.57        0.37      1.65 o 
  -7   1   8       12.59       16.08      2.15 o 
  -6   1   8      721.01      683.77     10.56 o 
  -5   1   8      107.82       95.15      2.91 o 
  -4   1   8        1.39        3.93      1.04 o 
  -3   1   8        0.76        3.26      0.94 o 
  -2   1   8     1973.05     2284.30     22.16 o 
  -1   1   8      712.85      786.36      8.73 o 
   0   1   8       57.46       66.48      2.14 o 
   1   1   8       77.50       79.45      2.15 o 
   2   1   8      290.74      287.91      4.45 o 
   3   1   8        0.79        1.03      1.04 o 
   4   1   8       27.82       32.90      2.10 o 
   5   1   8      151.33      128.13      3.79 o 
   6   1   8       38.13       45.07      3.04 o 
   7   1   8      107.43       98.66      5.82 o 
   8   1   8        0.55        0.43      2.52 o 
   9   1   8       92.86       99.30      7.59 o 
 -11   2   8        1.19       14.42      4.40 o 
 -10   2   8        0.98        2.32      3.28 o 
  -9   2   8        7.24        8.57      2.28 o 
  -8   2   8       23.05       26.41      2.71 o 
  -7   2   8      217.50      193.10      5.20 o 
  -6   2   8     1014.45      948.88     18.35 o 
  -5   2   8      542.50      537.96      7.78 o 
  -4   2   8      255.16      238.03      4.08 o 
  -3   2   8      923.68      933.74     10.37 o 
  -2   2   8      451.70      477.40      6.05 o 
  -1   2   8      223.07      265.83      3.91 o 
   0   2   8     1208.79     1420.49     14.34 o 
   1   2   8     1107.00     1276.16     13.20 o 
   2   2   8      914.39     1055.70     11.47 o 
   3   2   8       35.85       34.66      1.86 o 
   4   2   8       29.65       32.41      2.65 o 
   5   2   8      553.19      497.94     12.49 o 
   6   2   8      107.52      103.97      4.02 o 
   7   2   8        0.63        3.57      2.46 o 
   8   2   8        3.62        1.66      3.12 o 
   9   2   8        1.90        7.90      3.52 o 
 -11   3   8        0.01        5.05      3.11 o 
 -10   3   8       56.81       61.74      5.53 o 
  -9   3   8        0.12        1.30      3.08 o 
  -8   3   8       81.83       84.13      4.42 o 
  -7   3   8      453.40      419.84      8.05 o 
  -6   3   8       97.49       90.13      3.57 o 
  -5   3   8      266.03      288.76      5.57 o 
  -4   3   8      605.88      643.79      7.98 o 
  -3   3   8      260.22      272.20      4.28 o 
  -2   3   8     1514.36     1620.35     16.31 o 
  -1   3   8      565.39      589.03      8.79 o 
   0   3   8       48.13       56.97      2.11 o 
   1   3   8      169.53      158.06      2.92 o 
   2   3   8       15.83       13.74      1.27 o 
   3   3   8        0.03        2.43      1.19 o 
   4   3   8       90.28       89.41      3.14 o 
   5   3   8       16.98       18.85      2.24 o 
   6   3   8       34.87       32.27      2.78 o 
   7   3   8       47.72       50.81      6.39 o 
   8   3   8        1.27        4.73      3.11 o 
   9   3   8       27.46       37.00      6.48 o 
 -10   4   8       31.03       33.67      3.73 o 
  -9   4   8        4.49        8.01      2.42 o 
  -8   4   8       17.07       18.67      2.72 o 
  -7   4   8      197.35      180.09      6.89 o 
  -6   4   8      364.55      334.84      8.90 o 
  -5   4   8       10.82        8.28      1.48 o 
  -4   4   8      234.17      263.22      9.37 o 
  -3   4   8       17.45       17.20      1.29 o 
  -2   4   8        7.87        8.44      0.95 o 
  -1   4   8     2924.68     3048.43     31.18 o 
   0   4   8     1776.97     1847.43     19.72 o 
   1   4   8        0.02        0.75      0.76 o 
   2   4   8      396.36      382.33      5.95 o 
   3   4   8       81.47       79.86      2.86 o 
   4   4   8      686.65      621.05      9.08 o 
   5   4   8       30.82       24.77      2.66 o 
   6   4   8      241.22      238.60      6.52 o 
   7   4   8       35.97       40.97      5.95 o 
   8   4   8       36.76       41.91      5.05 o 
   9   4   8       10.94       15.13      3.65 o 
 -10   5   8        0.36        1.48      2.28 o 
  -9   5   8       19.07       18.46      2.93 o 
  -8   5   8        0.54        0.91      1.96 o 
  -7   5   8        7.78        8.84      2.09 o 
  -6   5   8      265.25      272.60     10.05 o 
  -5   5   8        0.24        0.92      1.94 o 
  -4   5   8       89.94       92.53      2.62 o 
  -3   5   8      377.93      407.16      5.65 o 
  -2   5   8      302.02      258.50      4.59 o 
  -1   5   8      182.57      229.83      4.25 o 
   0   5   8        2.80        7.05      1.16 o 
   1   5   8      569.99      628.82      9.25 o 
   2   5   8       23.61       26.88      2.33 o 
   3   5   8       14.00        7.27      1.46 o 
   4   5   8       74.67       63.63      2.83 o 
   5   5   8      531.00      509.56      9.15 o 
   6   5   8       24.10       26.55      2.65 o 
   7   5   8        1.10        1.57      2.19 o 
   8   5   8       20.89       23.41      3.53 o 
   9   5   8        1.33        0.49      3.94 o 
 -10   6   8      131.71      140.71      7.40 o 
  -9   6   8      107.36      105.55      6.72 o 
  -8   6   8       13.04       12.95      3.50 o 
  -7   6   8       67.83       71.61      4.72 o 
  -6   6   8       27.58       33.79      3.39 o 
  -5   6   8      123.23      115.69      3.86 o 
  -4   6   8       38.92       30.59      2.32 o 
  -3   6   8      812.61      795.72     10.22 o 
  -2   6   8        0.08        2.71      1.20 o 
  -1   6   8       74.64       76.31      2.56 o 
   0   6   8      212.45      235.84      4.92 o 
   1   6   8      489.15      410.39      7.04 o 
   2   6   8      257.88      256.83      6.89 o 
   3   6   8       73.76       74.22      4.89 o 
   4   6   8      643.46      614.93      9.08 o 
   5   6   8       24.25       26.28      2.43 o 
   6   6   8       51.58       46.55      3.47 o 
   7   6   8       23.77       24.05      5.13 o 
   8   6   8        8.34       11.42      3.94 o 
   9   6   8        4.00        1.59      3.93 o 
 -10   7   8       36.17       46.69      5.07 o 
  -9   7   8       29.25       32.58      3.98 o 
  -8   7   8      204.93      214.65      7.69 o 
  -7   7   8      193.08      167.93      7.14 o 
  -6   7   8        2.26        5.82      2.45 o 
  -5   7   8     1542.52     1426.02     23.64 o 
  -4   7   8      157.93      150.40      3.77 o 
  -3   7   8       41.25       44.81      2.26 o 
  -2   7   8      125.10      118.08      3.22 o 
  -1   7   8        4.06        8.24      1.34 o 
   0   7   8       53.31       58.38      2.86 o 
   1   7   8      144.60      128.99      5.16 o 
   2   7   8        0.61        1.40      1.43 o 
   3   7   8      238.95      227.81      5.40 o 
   4   7   8       47.63       55.07      3.14 o 
   5   7   8      104.84       99.58      4.48 o 
   6   7   8        0.15        1.50      2.89 o 
   7   7   8        4.98        3.84      2.63 o 
   8   7   8      111.21      138.18      8.46 o 
   9   7   8        0.51        1.51      3.87 o 
 -10   8   8       12.70        8.85      3.61 o 
  -9   8   8       45.51       41.42      7.05 o 
  -8   8   8        2.53        3.03      2.70 o 
  -7   8   8      116.20      119.82      5.92 o 
  -6   8   8       97.19       98.46      6.10 o 
  -5   8   8      532.00      485.23      9.55 o 
  -4   8   8     1237.01     1224.18     25.54 o 
  -3   8   8       13.61       18.85      1.83 o 
  -2   8   8        0.03       -1.23      1.23 o 
  -1   8   8       94.00      100.26      4.06 o 
   0   8   8       10.90       15.04      1.89 o 
   1   8   8      541.18      502.91      9.08 o 
   2   8   8       91.81       85.60      3.40 o 
   3   8   8      567.00      528.85      8.95 o 
   4   8   8        1.67        1.43      1.95 o 
   5   8   8      137.91      113.06      4.85 o 
   6   8   8        0.64        0.23      2.33 o 
   7   8   8        0.02       -1.24      2.71 o 
   8   8   8       10.18       14.39      4.14 o 
   9   8   8       18.92        8.85      8.20 o 
 -10   9   8       25.88       20.65      7.87 o 
  -9   9   8       29.54       35.30      4.32 o 
  -8   9   8       91.21       98.46      6.77 o 
  -7   9   8        0.02        3.69      2.52 o 
  -6   9   8       16.66       21.78      3.30 o 
  -5   9   8       25.00       26.05      2.92 o 
  -4   9   8      233.30      237.25      5.51 o 
  -3   9   8       57.38       53.57      2.53 o 
  -2   9   8        4.62        3.83      1.92 o 
  -1   9   8      356.77      321.04      6.46 o 
   0   9   8       48.32       49.36      3.12 o 
   1   9   8      327.65      331.97      7.48 o 
   2   9   8       10.51        7.50      1.83 o 
   3   9   8      156.58      154.37      4.58 o 
   4   9   8      116.82      111.89      4.65 o 
   5   9   8      492.99      462.00      9.81 o 
   6   9   8      252.64      243.06      8.14 o 
   7   9   8       71.91       77.60      5.47 o 
   8   9   8       19.66       27.85      6.01 o 
  -9  10   8        8.70        6.65      3.50 o 
  -8  10   8        2.45        1.95      2.62 o 
  -7  10   8      393.64      365.98     10.12 o 
  -6  10   8      156.45      131.98      5.14 o 
  -5  10   8       13.39       19.60      2.71 o 
  -4  10   8      712.17      643.16     16.99 o 
  -3  10   8        0.76        2.19      1.58 o 
  -2  10   8       92.72       92.18      3.48 o 
  -1  10   8        5.21        5.37      1.73 o 
   0  10   8        2.31        2.42      1.65 o 
   1  10   8        0.29        3.83      1.68 o 
   2  10   8      218.91      194.33      5.08 o 
   3  10   8      335.00      291.55      7.29 o 
   4  10   8       10.81       13.82      2.50 o 
   5  10   8       31.61       27.72      3.13 o 
   6  10   8        2.01       -2.34      3.03 o 
   7  10   8       23.03       29.86      3.95 o 
   8  10   8        0.00        1.03      3.56 o 
  -9  11   8        0.46        1.67      3.24 o 
  -8  11   8       23.84       31.23      4.08 o 
  -7  11   8        1.00        3.08      2.61 o 
  -6  11   8       10.39        5.15      2.24 o 
  -5  11   8        6.82        3.16      2.35 o 
  -4  11   8        1.44        0.51      2.06 o 
  -3  11   8       14.37       12.64      2.05 o 
  -2  11   8      736.86      695.73     12.11 o 
  -1  11   8        9.68        8.01      1.95 o 
   0  11   8       99.55      102.92      3.88 o 
   1  11   8       86.55       87.85      4.35 o 
   2  11   8      515.49      502.51     11.05 o 
   3  11   8      161.01      134.27      7.30 o 
   4  11   8       42.58       40.31      3.54 o 
   5  11   8        0.56        0.35      2.12 o 
   6  11   8       36.88       49.52      4.57 o 
   7  11   8       18.97       18.53      3.65 o 
   8  11   8        0.91        5.76      3.79 o 
  -9  12   8        5.61        3.64      3.22 o 
  -8  12   8        1.92        8.79      3.71 o 
  -7  12   8        5.79        3.18      2.52 o 
  -6  12   8       38.13       44.87      5.54 o 
  -5  12   8        2.43        3.61      2.30 o 
  -4  12   8      427.04      427.89      9.10 o 
  -3  12   8      728.01      670.38     12.07 o 
  -2  12   8      137.47      117.28      4.69 o 
  -1  12   8      217.47      196.53      5.84 o 
   0  12   8        0.02        0.25      1.67 o 
   1  12   8      152.97      129.66      4.87 o 
   2  12   8       46.08       37.72      3.84 o 
   3  12   8      164.88      164.97      5.72 o 
   4  12   8       63.11       73.25      4.41 o 
   5  12   8       45.35       46.56      4.38 o 
   6  12   8       33.34       35.40      4.18 o 
   7  12   8       29.99       28.16      4.25 o 
   8  12   8        0.33        0.66      7.54 o 
  -9  13   8       13.35       14.35     15.90 o 
  -8  13   8        1.99        0.65      3.08 o 
  -7  13   8       62.60       76.84      5.53 o 
  -6  13   8       19.29       22.98      3.03 o 
  -5  13   8        2.13        0.92      2.22 o 
  -4  13   8       29.05       24.95      3.51 o 
  -3  13   8       97.30       87.44      5.55 o 
  -2  13   8       22.14       19.50      2.78 o 
  -1  13   8       11.47        7.42      2.30 o 
   0  13   8       75.31       64.55      4.27 o 
   1  13   8        3.88        4.92      2.15 o 
   2  13   8      287.45      269.20      7.23 o 
   3  13   8        1.25        1.79      2.10 o 
   4  13   8      180.29      159.30      5.86 o 
   5  13   8       25.62       26.16      3.69 o 
   6  13   8        2.57        7.23      2.89 o 
   7  13   8        7.11       11.22      4.09 o 
  -8  14   8       31.49       31.58      4.61 o 
  -7  14   8       34.22       44.97      5.51 o 
  -6  14   8       57.32       53.50      4.22 o 
  -5  14   8       22.03       20.52      3.49 o 
  -4  14   8       86.15       81.93      5.24 o 
  -3  14   8      432.83      390.16      8.97 o 
  -2  14   8      435.49      367.98      8.59 o 
  -1  14   8        0.79       -1.63      1.93 o 
   0  14   8       38.73       27.36      3.67 o 
   1  14   8       44.71       39.56      3.42 o 
   2  14   8      353.89      330.75     11.05 o 
   3  14   8       38.86       43.77      3.73 o 
   4  14   8        3.99        5.79      2.54 o 
   5  14   8        0.00       -1.80      2.42 o 
   6  14   8       28.63       28.91      4.37 o 
   7  14   8       11.28       19.31      4.67 o 
  -8  15   8        4.54        6.01      5.44 o 
  -7  15   8        5.25       13.00      3.63 o 
  -6  15   8        1.26        3.86      2.69 o 
  -5  15   8       12.22       25.49      3.69 o 
  -4  15   8       23.62       24.09      3.83 o 
  -3  15   8       23.17       24.08      3.19 o 
  -2  15   8       37.18       41.18      3.64 o 
  -1  15   8       22.38       22.08      4.59 o 
   0  15   8      111.14       86.85      5.28 o 
   1  15   8        0.89        2.59      2.53 o 
   2  15   8        0.92        0.95      2.19 o 
   3  15   8        3.58       -0.17      2.17 o 
   4  15   8       15.40        5.40      2.59 o 
   5  15   8        0.05        3.23      4.31 o 
   6  15   8        0.80        0.61      2.92 o 
   7  15   8       11.04       14.10      7.87 o 
  -7  16   8       15.38       16.02      6.89 o 
  -6  16   8        0.05        1.13      2.83 o 
  -5  16   8        0.54        0.13      2.56 o 
  -4  16   8        0.43        4.62      2.81 o 
  -3  16   8       12.07       14.29      2.82 o 
  -2  16   8      206.46      190.02      7.81 o 
  -1  16   8        0.53       -2.06      2.51 o 
   0  16   8        7.00        8.19      3.10 o 
   1  16   8       20.85       17.25      3.26 o 
   2  16   8       12.68       12.10      3.05 o 
   3  16   8        8.97        5.82      2.55 o 
   4  16   8       20.84       22.98      3.78 o 
   5  16   8        4.77        6.36      3.08 o 
   6  16   8        1.76        0.47      8.00 o 
  -7  17   8        5.61       12.76     13.44 o 
  -6  17   8       33.52       45.03      4.94 o 
  -5  17   8       21.06       25.55      3.82 o 
  -4  17   8       21.06       15.00      3.52 o 
  -3  17   8       48.91       50.60      6.29 o 
  -2  17   8       49.23       63.67      5.11 o 
  -1  17   8        3.09        6.16      2.95 o 
   0  17   8       12.29       22.14      3.59 o 
   1  17   8        0.01       -1.94      2.37 o 
   2  17   8       21.53       22.48      3.71 o 
   3  17   8        0.07        2.17      2.72 o 
   4  17   8        6.81        4.69      2.67 o 
   5  17   8        3.93        7.01      3.22 o 
   6  17   8       40.86       41.30      9.83 o 
  -6  18   8        0.71        4.75      3.35 o 
  -5  18   8       17.79       21.99      3.95 o 
  -4  18   8        8.70       12.01      4.20 o 
  -3  18   8      220.95      210.86      9.64 o 
  -2  18   8      250.19      237.69      8.62 o 
  -1  18   8       13.24        8.04      4.44 o 
   0  18   8       20.20       20.03      3.67 o 
   1  18   8        1.67        0.42      2.65 o 
   2  18   8        1.31        6.51      3.22 o 
   3  18   8        3.43        9.27      3.16 o 
   4  18   8        8.06       17.63      6.06 o 
   5  18   8        8.56        8.20      6.56 o 
  -5  19   8        3.05       10.49      4.42 o 
  -4  19   8       12.23       22.58      4.96 o 
  -3  19   8        0.26        1.70      3.69 o 
  -2  19   8       35.75       39.54      5.03 o 
  -1  19   8       52.45       42.76      4.62 o 
   0  19   8        1.56        4.04      2.98 o 
   1  19   8        1.30        2.51      3.11 o 
   2  19   8        2.94        7.91      3.93 o 
   3  19   8        0.07        5.81      3.31 o 
  -4  20   8        0.00        6.63      4.37 o 
  -3  20   8        1.85        0.65      6.41 o 
  -2  20   8       18.44       26.23      4.13 o 
  -1  20   8       12.22        9.73      3.51 o 
   0  20   8       16.43       19.25      4.08 o 
   1  20   8        0.34        3.20      3.32 o 
   2  20   8       74.36       80.94      6.42 o 
   3  20   8        6.22        1.97      6.23 o 
  -3  21   8       29.58       20.65      9.18 o 
  -2  21   8        7.80       10.65      4.58 o 
  -1  21   8       52.85       56.72      5.75 o 
   0  21   8       17.73       21.08      4.23 o 
   1  21   8       10.63        8.91      4.58 o 
   2  21   8       13.80        4.26      7.21 o 
  -9   0   9        5.94        9.60      3.41 o 
  -7   0   9      180.18      165.81      7.08 o 
  -5   0   9       16.78       15.28      2.74 o 
  -3   0   9      389.63      489.27     10.41 o 
  -1   0   9      230.13      276.30      5.96 o 
   1   0   9      208.30      168.29      7.81 o 
   3   0   9       76.30       82.00      3.69 o 
   5   0   9      133.59      134.60     10.86 o 
   7   0   9      267.81      250.23     11.46 o 
   9   0   9       84.36      130.11     10.13 o 
 -10   1   9       19.30       17.02      3.03 o 
  -9   1   9        1.43        0.39      1.96 o 
  -8   1   9        2.55        2.83      1.80 o 
  -7   1   9      645.45      646.72     10.75 o 
  -6   1   9        5.76        4.26      1.73 o 
  -5   1   9       87.27       91.36      2.97 o 
  -4   1   9        9.98       10.27      1.30 o 
  -3   1   9        1.63        5.53      1.08 o 
  -2   1   9       24.57       20.46      1.43 o 
  -1   1   9      159.77      168.24      3.14 o 
   0   1   9      392.49      401.50      5.39 o 
   1   1   9        8.78        7.21      1.10 o 
   2   1   9        0.34        0.86      1.03 o 
   3   1   9       15.90       17.43      1.76 o 
   4   1   9      251.52      253.65      6.65 o 
   5   1   9        0.72        2.86      1.63 o 
   6   1   9      105.22       89.46      4.03 o 
   7   1   9        0.59        0.94      2.38 o 
   8   1   9       23.21       26.95      5.13 o 
   9   1   9       32.17       59.62      6.31 o 
 -10   2   9        6.46        4.91      2.56 o 
  -9   2   9       22.94       28.41      3.28 o 
  -8   2   9       12.35       13.73      2.23 o 
  -7   2   9       98.12       96.02      4.01 o 
  -6   2   9      685.79      674.99     10.62 o 
  -5   2   9       44.89       50.10      2.43 o 
  -4   2   9      102.11      107.57      2.79 o 
  -3   2   9      148.18      134.95      2.97 o 
  -2   2   9       15.31        9.58      1.17 o 
  -1   2   9       13.11       11.04      1.10 o 
   0   2   9      134.45       92.05      2.28 o 
   1   2   9      195.42      189.28      4.18 o 
   2   2   9       42.56       43.16      2.15 o 
   3   2   9        7.93       11.35      1.67 o 
   4   2   9        0.67        1.39      1.45 o 
   5   2   9        2.45        1.53      1.49 o 
   6   2   9        2.98        1.92      1.85 o 
   7   2   9       91.99       89.80      5.38 o 
   8   2   9       15.77       22.06      3.63 o 
   9   2   9       11.32        9.97      3.94 o 
 -10   3   9       60.07       54.53      5.12 o 
  -9   3   9        3.16        6.12      2.30 o 
  -8   3   9       54.48       60.18      4.01 o 
  -7   3   9      268.19      277.35      6.44 o 
  -6   3   9       80.09       77.61      3.63 o 
  -5   3   9       62.85       59.79      2.67 o 
  -4   3   9       72.01       80.96      4.12 o 
  -3   3   9      115.11      119.20      3.20 o 
  -2   3   9       77.35       76.69      2.58 o 
  -1   3   9      247.16      213.10      4.12 o 
   0   3   9      409.95      400.51      6.02 o 
   1   3   9       82.99       90.83      2.76 o 
   2   3   9      273.22      250.18      5.14 o 
   3   3   9       54.73       50.77      2.48 o 
   4   3   9      479.93      460.85      7.52 o 
   5   3   9      631.82      589.18     10.67 o 
   6   3   9       12.24       15.47      2.49 o 
   7   3   9       35.27       38.41      3.98 o 
   8   3   9        0.66        3.61      3.33 o 
   9   3   9        5.87       10.08      4.85 o 
 -10   4   9      101.55      116.56      6.85 o 
  -9   4   9      147.77      149.66      6.85 o 
  -8   4   9        0.38        2.58      2.51 o 
  -7   4   9      115.26      109.62      5.43 o 
  -6   4   9      127.80      138.84      4.90 o 
  -5   4   9       67.42       63.64      3.05 o 
  -4   4   9      431.54      404.37      6.50 o 
  -3   4   9       75.11       64.56      2.56 o 
  -2   4   9       41.96       54.03      2.94 o 
  -1   4   9      140.50      150.47      3.59 o 
   0   4   9        0.01       -0.29      1.00 o 
   1   4   9      285.97      289.41      5.66 o 
   2   4   9        0.06       -1.02      1.34 o 
   3   4   9      169.50      162.33      4.43 o 
   4   4   9      262.33      243.67      5.26 o 
   5   4   9        0.00       -0.09      1.58 o 
   6   4   9        8.52        9.14      2.13 o 
   7   4   9      128.50      134.93      9.37 o 
   8   4   9        1.58       10.11      7.21 o 
   9   4   9       19.06       16.38      5.44 o 
 -10   5   9       51.93       50.18      5.02 o 
  -9   5   9        0.11        1.19      2.70 o 
  -8   5   9      117.36      115.26      6.09 o 
  -7   5   9       24.88       22.93      3.31 o 
  -6   5   9      190.76      187.45      5.64 o 
  -5   5   9      677.20      621.88      9.93 o 
  -4   5   9      106.27       99.83      3.18 o 
  -3   5   9       12.15       17.36      1.73 o 
  -2   5   9       88.91       88.15      2.88 o 
  -1   5   9        2.39        0.35      1.18 o 
   0   5   9      432.01      415.68      7.08 o 
   1   5   9        0.15        1.54      1.43 o 
   2   5   9     1327.18     1287.80     19.75 o 
   3   5   9      564.84      522.99     11.08 o 
   4   5   9       66.57       59.79      3.27 o 
   5   5   9       41.22       54.35      3.27 o 
   6   5   9       24.40       34.01      3.28 o 
   7   5   9        1.53        0.58      4.26 o 
   8   5   9       14.45       25.40      5.44 o 
   9   5   9        0.14       -2.83      6.23 o 
 -10   6   9       29.46       41.91      6.06 o 
  -9   6   9        0.01        2.04      2.71 o 
  -8   6   9       44.20       51.22      4.51 o 
  -7   6   9        0.95        0.65      2.22 o 
  -6   6   9       16.31       13.02      2.73 o 
  -5   6   9      443.37      453.22      8.06 o 
  -4   6   9        1.96        3.01      1.42 o 
  -3   6   9        7.23       11.56      1.63 o 
  -2   6   9      145.48      146.03      3.65 o 
  -1   6   9        1.10        1.25      1.20 o 
   0   6   9       16.26       20.12      1.97 o 
   1   6   9       81.08       72.26      4.42 o 
   2   6   9      290.73      271.91      5.82 o 
   3   6   9      265.71      233.92      5.55 o 
   4   6   9       33.72       28.72      2.63 o 
   5   6   9        4.49        4.73      1.97 o 
   6   6   9       48.31       48.47      4.22 o 
   7   6   9        0.17        0.49      2.96 o 
   8   6   9      119.52      158.10     11.01 o 
   9   6   9        0.30        4.59      6.56 o 
 -10   7   9        2.79       -0.12      3.18 o 
  -9   7   9       59.92       72.21      5.55 o 
  -8   7   9        2.63       -0.18      2.43 o 
  -7   7   9       44.10       45.93      4.92 o 
  -6   7   9      197.21      191.43      6.71 o 
  -5   7   9       22.17       30.47      2.96 o 
  -4   7   9      452.41      426.77      9.35 o 
  -3   7   9       74.36       73.16      2.89 o 
  -2   7   9      161.58      159.60      5.28 o 
  -1   7   9       58.61       49.02      3.15 o 
   0   7   9        0.56        1.54      1.46 o 
   1   7   9        0.03        3.03      1.54 o 
   2   7   9        6.54        3.86      1.59 o 
   3   7   9     1270.68     1194.20     16.27 o 
   4   7   9      291.80      280.37      6.44 o 
   5   7   9       24.92       23.33      3.23 o 
   6   7   9       83.35       79.55      5.07 o 
   7   7   9        4.35        4.15      2.79 o 
   8   7   9       14.53       31.87      5.66 o 
 -10   8   9        0.71       -3.24      3.24 o 
  -9   8   9        1.54        5.54      3.03 o 
  -8   8   9       33.13       31.65      3.99 o 
  -7   8   9       62.27       63.08      4.79 o 
  -6   8   9      310.87      279.10      8.26 o 
  -5   8   9     1086.42     1057.11     16.44 o 
  -4   8   9      139.79      123.47      3.73 o 
  -3   8   9        1.37       -1.28      1.28 o 
  -2   8   9        2.05       -0.85      1.48 o 
  -1   8   9      492.14      491.30     11.62 o 
   0   8   9       51.94       43.43      2.71 o 
   1   8   9      393.46      351.88      6.82 o 
   2   8   9       29.19       35.25      2.63 o 
   3   8   9      511.47      464.27      8.49 o 
   4   8   9        6.92        6.36      2.27 o 
   5   8   9      320.36      280.54      7.47 o 
   6   8   9       22.99       26.62      3.76 o 
   7   8   9       18.69       16.12      3.40 o 
   8   8   9        8.72       11.83      6.33 o 
  -9   9   9       18.47       22.66      3.97 o 
  -8   9   9        7.59        9.92      3.41 o 
  -7   9   9        6.02        3.54      2.59 o 
  -6   9   9        9.93       17.12      3.06 o 
  -5   9   9      155.82      133.38      5.12 o 
  -4   9   9       27.82       34.53      2.73 o 
  -3   9   9      125.82      113.07      5.31 o 
  -2   9   9      192.38      171.91      4.69 o 
  -1   9   9      419.83      392.21     10.42 o 
   0   9   9      126.15      113.57      3.90 o 
   1   9   9      571.13      525.49      9.00 o 
   2   9   9      245.80      238.91      5.75 o 
   3   9   9      192.06      206.29      5.43 o 
   4   9   9      233.49      207.65      6.40 o 
   5   9   9       82.18       81.90      4.56 o 
   6   9   9      142.96      141.70      7.31 o 
   7   9   9        0.68        6.11      4.26 o 
   8   9   9        7.65       10.01      4.02 o 
  -9  10   9       47.79       67.90      5.85 o 
  -8  10   9        5.09        5.03      2.93 o 
  -7  10   9       20.99       27.29      4.28 o 
  -6  10   9      142.92      128.34      5.32 o 
  -5  10   9      244.25      221.07      6.44 o 
  -4  10   9      238.71      236.11      6.39 o 
  -3  10   9       48.03       43.43      3.30 o 
  -2  10   9        0.59        0.53      1.70 o 
  -1  10   9        1.24        2.59      1.80 o 
   0  10   9      432.76      396.55      7.62 o 
   1  10   9      260.25      265.06      6.09 o 
   2  10   9        8.52        7.42      2.03 o 
   3  10   9        2.23        1.63      2.03 o 
   4  10   9       73.36       71.77      4.26 o 
   5  10   9        0.53       -0.67      2.39 o 
   6  10   9        0.96        2.26      2.60 o 
   7  10   9       18.58       35.62      6.58 o 
   8  10   9       77.86       90.31      9.15 o 
  -9  11   9      105.05      114.79      7.19 o 
  -8  11   9       76.58       68.20      7.48 o 
  -7  11   9       51.94       47.79      4.65 o 
  -6  11   9        3.27        4.60      2.36 o 
  -5  11   9      313.19      279.50      7.41 o 
  -4  11   9        2.89        3.92      2.20 o 
  -3  11   9      188.56      176.89      6.05 o 
  -2  11   9       24.94       29.24      3.00 o 
  -1  11   9      520.94      461.10     13.34 o 
   0  11   9       71.30       65.90      3.39 o 
   1  11   9        3.67        0.05      1.76 o 
   2  11   9       58.05       44.25      3.53 o 
   3  11   9       21.01       19.84      2.87 o 
   4  11   9       53.28       42.36      3.67 o 
   5  11   9        3.89        5.94      2.54 o 
   6  11   9       74.25       74.32      5.48 o 
   7  11   9        1.81        5.00      3.09 o 
   8  11   9        2.64       -0.66      7.54 o 
  -9  12   9       73.18       98.38      9.74 o 
  -8  12   9       28.65       40.18      4.74 o 
  -7  12   9       89.31       95.59      5.94 o 
  -6  12   9       15.40       11.72      2.71 o 
  -5  12   9       46.63       43.04      3.64 o 
  -4  12   9       82.45       93.64      5.81 o 
  -3  12   9      237.40      227.89      6.55 o 
  -2  12   9      413.77      377.98      8.51 o 
  -1  12   9      114.91       99.15      4.55 o 
   0  12   9      139.93      113.72      4.22 o 
   1  12   9       74.80       77.99      4.27 o 
   2  12   9      241.84      191.01      6.14 o 
   3  12   9      100.58      114.06      5.15 o 
   4  12   9      125.37      121.94      5.64 o 
   5  12   9        9.09       12.07      3.05 o 
   6  12   9       50.62       53.99      5.02 o 
   7  12   9        3.21        6.38      3.31 o 
  -8  13   9       33.64       50.16      6.15 o 
  -7  13   9       24.46       28.95      4.14 o 
  -6  13   9        3.49        7.99      2.58 o 
  -5  13   9        0.12        0.56      4.45 o 
  -4  13   9      128.45      110.94      5.83 o 
  -3  13   9       40.84       30.40      3.25 o 
  -2  13   9      215.36      195.42      6.10 o 
  -1  13   9       59.83       41.75      4.17 o 
   0  13   9       20.53       18.51      2.44 o 
   1  13   9      208.57      171.64      5.84 o 
   2  13   9       72.52       72.70      4.99 o 
   3  13   9        0.44        0.54      2.57 o 
   4  13   9        0.16       -2.07      2.07 o 
   5  13   9       31.42       33.80      4.13 o 
   6  13   9        3.64        6.93      3.14 o 
   7  13   9        1.34        3.07      3.18 o 
  -8  14   9        4.61        6.23      3.47 o 
  -7  14   9        0.89       -3.15      4.12 o 
  -6  14   9       49.35       50.27      4.82 o 
  -5  14   9        0.23       -2.45      2.45 o 
  -4  14   9       35.43       36.46      4.06 o 
  -3  14   9       28.64       31.59      3.36 o 
  -2  14   9       82.13       75.68      4.44 o 
  -1  14   9      151.99      128.71      5.34 o 
   0  14   9       56.72       51.06      4.50 o 
   1  14   9       18.34       10.14      2.95 o 
   2  14   9      123.26      104.29      5.04 o 
   3  14   9      115.71      127.14      5.71 o 
   4  14   9       20.53       22.18      4.16 o 
   5  14   9        5.84        8.35      3.15 o 
   6  14   9       14.89       18.58      4.53 o 
   7  14   9        6.57        8.85      7.21 o 
  -8  15   9        0.04        3.63      5.55 o 
  -7  15   9        0.54       -0.64      3.63 o 
  -6  15   9        0.45        2.25      2.85 o 
  -5  15   9       36.23       44.80      5.73 o 
  -4  15   9       99.92       95.40      5.78 o 
  -3  15   9       41.14       34.39      3.63 o 
  -2  15   9       18.07       18.63      3.07 o 
  -1  15   9       24.23       18.90      3.45 o 
   0  15   9        2.36       -0.06      2.65 o 
   1  15   9        0.03        1.94      2.60 o 
   2  15   9        7.81        7.51      2.39 o 
   3  15   9        8.99       10.44      2.73 o 
   4  15   9        3.75        4.91      2.59 o 
   5  15   9        0.00        3.27      2.76 o 
   6  15   9        0.29        0.37      3.64 o 
  -7  16   9       19.78       18.15      4.81 o 
  -6  16   9       25.65       32.60      5.91 o 
  -5  16   9       16.48       26.05      3.89 o 
  -4  16   9      123.99      128.34      7.10 o 
  -3  16   9      123.85      118.15      8.34 o 
  -2  16   9       54.12       55.33      4.83 o 
  -1  16   9        0.45        2.86      2.64 o 
   0  16   9       23.29       18.24      3.40 o 
   1  16   9       70.23       79.61      5.57 o 
   2  16   9        3.03        0.53      2.98 o 
   3  16   9        3.42        5.97      2.62 o 
   4  16   9        1.80        5.27      2.64 o 
   5  16   9        6.73        5.81      3.83 o 
  -6  17   9        0.56        3.79      3.19 o 
  -5  17   9        0.36        1.47      2.99 o 
  -4  17   9        2.59        3.11      3.31 o 
  -3  17   9       49.55       47.53      5.83 o 
  -2  17   9        4.93        8.59      3.33 o 
  -1  17   9       10.33        9.85      3.03 o 
   0  17   9        0.69       -2.27      2.51 o 
   1  17   9       12.93       10.59      3.42 o 
   2  17   9       28.84       29.55      4.54 o 
   3  17   9       56.88       62.33      6.44 o 
   4  17   9        4.19       -0.34      2.47 o 
   5  17   9        0.13       -0.51      4.05 o 
  -6  18   9       48.29       61.88      6.49 o 
  -5  18   9        2.29       10.15      3.56 o 
  -4  18   9        1.80        5.89      3.85 o 
  -3  18   9       10.43       14.48      4.65 o 
  -2  18   9       97.70       93.08      6.30 o 
  -1  18   9       14.66       10.76      3.27 o 
   0  18   9        1.07        3.99      3.17 o 
   1  18   9        1.53        5.43      2.98 o 
   2  18   9        8.93       16.20      3.97 o 
   3  18   9       16.53       21.95      3.94 o 
   4  18   9        5.98        7.37      4.29 o 
  -5  19   9        3.77       11.15      5.56 o 
  -4  19   9        0.01       10.02      4.17 o 
  -3  19   9       21.33       25.69      6.31 o 
  -2  19   9       18.25       21.82      3.96 o 
  -1  19   9       21.29       19.93      3.89 o 
   0  19   9        4.74        9.32      4.02 o 
   1  19   9       18.82       12.83      3.72 o 
   2  19   9       20.64       30.15      4.69 o 
   3  19   9        7.57       15.77      3.62 o 
  -4  20   9        0.58       11.47      8.52 o 
  -3  20   9       28.71       28.51      5.42 o 
  -2  20   9        2.82       -0.62      3.31 o 
  -1  20   9        9.53       15.27      3.90 o 
   0  20   9        1.47        2.12      3.21 o 
   1  20   9        7.78       13.49      4.11 o 
   2  20   9       20.39       35.73      9.83 o 
  -2  21   9        3.11        4.26      7.21 o 
  -1  21   9        7.90        2.95      7.54 o 
   0  21   9        7.99       10.16      7.54 o 
 -10   0  10       23.16       35.19      6.38 o 
  -8   0  10      212.29      204.71      8.27 o 
  -6   0  10     2644.41     2575.60     43.20 o 
  -4   0  10       70.87       74.53      4.40 o 
  -2   0  10      179.69      176.37      4.97 o 
   0   0  10       13.42       21.73      2.60 o 
   2   0  10      235.43      245.65      8.61 o 
   4   0  10      350.47      323.95     33.60 o 
   6   0  10       51.24       52.82      4.97 o 
   8   0  10      172.24      185.77     11.15 o 
 -10   1  10       21.42       24.15      5.16 o 
  -9   1  10       18.39       11.74      2.40 o 
  -8   1  10      119.57      111.93      4.59 o 
  -7   1  10       79.77       78.66      3.77 o 
  -6   1  10      228.44      216.83      6.20 o 
  -5   1  10       10.57       11.40      1.63 o 
  -4   1  10       40.70       40.18      1.97 o 
  -3   1  10      440.02      480.38     12.32 o 
  -2   1  10      299.17      256.05      4.76 o 
  -1   1  10      897.49      907.65     11.13 o 
   0   1  10       41.90       35.27      1.98 o 
   1   1  10        4.40        8.01      1.21 o 
   2   1  10        1.98        0.26      1.22 o 
   3   1  10        4.64        5.63      1.51 o 
   4   1  10      187.19      138.11      4.28 o 
   5   1  10       41.97       46.14      3.09 o 
   6   1  10        0.01        2.11      1.78 o 
   7   1  10        6.23        3.78      3.15 o 
   8   1  10        3.05        7.91      2.96 o 
   9   1  10        0.13       -3.46      4.25 o 
 -10   2  10        7.32        4.12      2.99 o 
  -9   2  10        1.82       -0.01      2.58 o 
  -8   2  10       14.06       17.93      2.86 o 
  -7   2  10       72.93       74.43      4.17 o 
  -6   2  10       10.34        6.83      2.20 o 
  -5   2  10       12.10        5.48      1.73 o 
  -4   2  10       84.78      101.95      3.22 o 
  -3   2  10       52.34       47.58      2.31 o 
  -2   2  10      291.32      308.45      5.37 o 
  -1   2  10       44.90       45.45      2.20 o 
   0   2  10       37.34       53.91      2.29 o 
   1   2  10       60.14       49.15      2.94 o 
   2   2  10       72.91       71.92      3.08 o 
   3   2  10      431.25      364.22      6.95 o 
   4   2  10      218.01      195.70      5.13 o 
   5   2  10       77.69       81.62      3.82 o 
   6   2  10      168.04      152.53      5.66 o 
   7   2  10        0.25        5.35      3.45 o 
   8   2  10       61.84       83.05      8.46 o 
   9   2  10        0.32       -2.35      5.57 o 
 -10   3  10       24.08       25.45      3.97 o 
  -9   3  10       79.53       71.43      5.68 o 
  -8   3  10        0.30        0.24      2.74 o 
  -7   3  10        0.77       -1.17      1.86 o 
  -6   3  10       16.10       14.90      2.48 o 
  -5   3  10       26.11       34.11      2.55 o 
  -4   3  10        0.81        3.11      1.34 o 
  -3   3  10      301.68      290.09      5.52 o 
  -2   3  10       10.99        8.04      1.46 o 
  -1   3  10      155.96      170.56      3.84 o 
   0   3  10      211.02      191.90      5.23 o 
   1   3  10      127.82      123.90      3.69 o 
   2   3  10      198.76      205.67      4.98 o 
   3   3  10        1.38        2.70      1.67 o 
   4   3  10        0.63        2.42      1.79 o 
   5   3  10        2.24        5.71      2.11 o 
   6   3  10      203.78      192.43      6.20 o 
   7   3  10        0.65        3.56      3.45 o 
   8   3  10       13.12       23.89      5.32 o 
   9   3  10       23.89       35.27      6.60 o 
 -10   4  10      101.28      104.14      6.61 o 
  -9   4  10        1.92        4.93      2.89 o 
  -8   4  10        0.07        1.54      2.42 o 
  -7   4  10      122.64      127.04      5.20 o 
  -6   4  10        0.17       -1.87      1.87 o 
  -5   4  10      470.88      472.97     10.52 o 
  -4   4  10       43.66       33.83      2.34 o 
  -3   4  10       17.65       19.32      1.80 o 
  -2   4  10      530.93      578.33      8.24 o 
  -1   4  10      106.54       89.75      2.95 o 
   0   4  10      410.28      401.34      7.08 o 
   1   4  10        8.36        7.60      1.74 o 
   2   4  10      520.76      479.81      8.19 o 
   3   4  10      530.10      481.76      9.16 o 
   4   4  10      572.37      497.24      8.91 o 
   5   4  10       39.89       42.18      3.19 o 
   6   4  10       42.23       50.63      5.03 o 
   7   4  10       31.18       29.22      5.44 o 
   8   4  10        0.04       -4.37      6.72 o 
 -10   5  10        2.18        7.83      3.39 o 
  -9   5  10        2.24        4.23      2.90 o 
  -8   5  10      232.94      237.11      8.18 o 
  -7   5  10        6.74        4.80      2.89 o 
  -6   5  10       93.06       98.09      4.49 o 
  -5   5  10       42.45       46.36      3.16 o 
  -4   5  10       15.06        8.45      1.65 o 
  -3   5  10      290.62      285.12      6.16 o 
  -2   5  10       72.12       65.42      2.71 o 
  -1   5  10      432.02      404.36     11.88 o 
   0   5  10        2.67        3.91      1.59 o 
   1   5  10      771.44      735.04     10.96 o 
   2   5  10      166.49      156.33      4.52 o 
   3   5  10      369.06      298.13      7.53 o 
   4   5  10       83.96       71.74      3.64 o 
   5   5  10        1.20        2.22      2.25 o 
   6   5  10       78.67       81.63      5.10 o 
   7   5  10       12.29       14.92      4.64 o 
   8   5  10       16.49       24.18      5.56 o 
 -10   6  10        1.09        3.74      3.67 o 
  -9   6  10       59.82       66.73      6.25 o 
  -8   6  10       16.56       18.05      7.00 o 
  -7   6  10       62.10       52.26      4.41 o 
  -6   6  10       79.57       62.41      4.45 o 
  -5   6  10      300.36      288.06      7.05 o 
  -4   6  10        0.01        0.02      1.63 o 
  -3   6  10        2.97        4.79      1.53 o 
  -2   6  10        0.23        1.85      1.37 o 
  -1   6  10      279.44      246.87      5.69 o 
   0   6  10       53.98       45.74      2.77 o 
   1   6  10       82.44       68.18      3.25 o 
   2   6  10        1.76       -0.51      1.60 o 
   3   6  10      177.54      172.27      5.47 o 
   4   6  10      252.55      233.11      5.93 o 
   5   6  10      277.26      267.06      6.57 o 
   6   6  10        4.15       -1.47      2.84 o 
   7   6  10       24.14       25.85      7.05 o 
   8   6  10        0.48        4.26      4.64 o 
 -10   7  10        0.80        2.22      8.69 o 
  -9   7  10        1.37       -0.41      2.87 o 
  -8   7  10        0.03       -0.28      2.57 o 
  -7   7  10       49.05       51.00      4.47 o 
  -6   7  10       42.33       48.74      6.53 o 
  -5   7  10      105.98      101.20      4.43 o 
  -4   7  10        1.80        3.42      1.62 o 
  -3   7  10        2.14        1.33      1.42 o 
  -2   7  10       25.77       31.02      3.25 o 
  -1   7  10       50.47       50.83      2.88 o 
   0   7  10      144.36      138.31      4.25 o 
   1   7  10     1019.94      905.20     13.05 o 
   2   7  10        4.50        9.56      2.04 o 
   3   7  10       22.38       27.17      2.68 o 
   4   7  10      134.39      132.70      4.73 o 
   5   7  10      119.48      125.97      5.78 o 
   6   7  10      201.65      177.82     11.45 o 
   7   7  10       16.12       22.01      3.72 o 
   8   7  10       45.89       52.01      7.64 o 
  -9   8  10       24.79       32.62      4.55 o 
  -8   8  10       30.47       26.53      3.89 o 
  -7   8  10       14.46       14.16      3.13 o 
  -6   8  10      103.75       97.57      5.36 o 
  -5   8  10      114.96      103.40      4.60 o 
  -4   8  10      411.72      369.23      7.41 o 
  -3   8  10        7.65       13.00      1.88 o 
  -2   8  10      188.46      166.83      4.75 o 
  -1   8  10        8.63        5.88      1.91 o 
   0   8  10      631.08      559.55      9.35 o 
   1   8  10       39.15       43.20      2.95 o 
   2   8  10      343.57      313.96      6.70 o 
   3   8  10       51.01       54.05      3.33 o 
   4   8  10      185.83      170.05      6.88 o 
   5   8  10       72.70       73.91      4.99 o 
   6   8  10       73.16       69.23      6.74 o 
   7   8  10       23.73       21.76      3.75 o 
   8   8  10       10.75       18.61     12.95 o 
  -9   9  10        1.35        4.68      3.16 o 
  -8   9  10        8.89        9.02      3.29 o 
  -7   9  10      127.26      106.55      5.93 o 
  -6   9  10        4.53        8.81      2.79 o 
  -5   9  10      168.96      168.88      5.62 o 
  -4   9  10      531.24      483.68     19.16 o 
  -3   9  10       48.68       43.85      2.89 o 
  -2   9  10       12.33       13.15      2.25 o 
  -1   9  10        0.98        1.19      1.78 o 
   0   9  10       76.13       85.62      4.60 o 
   1   9  10     1455.19     1425.60     18.86 o 
   2   9  10       17.14       17.22      2.31 o 
   3   9  10       86.48       86.64      4.50 o 
   4   9  10      180.82      190.11      6.27 o 
   5   9  10       74.91       73.20      5.12 o 
   6   9  10       21.85       27.17      3.75 o 
   7   9  10        3.38        6.09      3.00 o 
   8   9  10       38.57       52.28      7.76 o 
  -9  10  10       19.64       28.09      6.06 o 
  -8  10  10       13.29       20.26      3.91 o 
  -7  10  10       74.28       59.02      5.68 o 
  -6  10  10       18.76       15.34      3.27 o 
  -5  10  10      116.45      106.68      4.95 o 
  -4  10  10       14.25       15.95      2.98 o 
  -3  10  10       23.26       16.31      2.66 o 
  -2  10  10        9.48       13.92      2.28 o 
  -1  10  10       13.91       12.06      2.20 o 
   0  10  10       16.55       16.45      2.38 o 
   1  10  10        1.02       -0.05      1.80 o 
   2  10  10      344.81      285.13      6.79 o 
   3  10  10       14.79       15.40      2.74 o 
   4  10  10       61.88       58.11      4.45 o 
   5  10  10        2.13        3.49      2.33 o 
   6  10  10       24.54       31.96      3.99 o 
   7  10  10       39.31       58.70      5.40 o 
  -9  11  10       76.66       62.02      8.31 o 
  -8  11  10       24.18       30.65      4.32 o 
  -7  11  10       36.53       43.68      4.58 o 
  -6  11  10       18.12       15.21      3.13 o 
  -5  11  10      246.35      228.55      7.73 o 
  -4  11  10       28.35       39.63      4.01 o 
  -3  11  10       18.46       17.99      2.73 o 
  -2  11  10      726.35      707.98     13.53 o 
  -1  11  10      272.29      272.64      6.38 o 
   0  11  10      230.30      211.07      5.59 o 
   1  11  10       17.94       16.70      2.33 o 
   2  11  10      163.87      140.56      5.44 o 
   3  11  10      160.02      154.82      5.79 o 
   4  11  10        1.84        0.21      2.35 o 
   5  11  10       10.88        7.76      2.55 o 
   6  11  10       14.66       21.26      3.76 o 
   7  11  10       37.11       40.47      4.66 o 
  -8  12  10       32.96       30.11      4.38 o 
  -7  12  10        0.07        1.99      2.77 o 
  -6  12  10        2.89        4.80      3.07 o 
  -5  12  10        1.68        4.36      2.54 o 
  -4  12  10      255.09      236.29      7.91 o 
  -3  12  10        2.68        2.86      2.16 o 
  -2  12  10       19.14       15.54      2.69 o 
  -1  12  10       28.50       24.65      3.03 o 
   0  12  10        0.18        1.58      1.74 o 
   1  12  10        0.01       -2.10      2.10 o 
   2  12  10       12.54        7.82      2.41 o 
   3  12  10        3.56        3.46      2.53 o 
   4  12  10        8.31        8.21      2.55 o 
   5  12  10       74.94       68.93      5.34 o 
   6  12  10        0.00        3.02      3.60 o 
   7  12  10       58.76       73.02      7.00 o 
  -8  13  10       61.03       65.75      8.47 o 
  -7  13  10        0.05        4.20      4.31 o 
  -6  13  10        6.02        7.87      3.00 o 
  -5  13  10        0.40        0.79      3.36 o 
  -4  13  10        0.01       -0.87      2.55 o 
  -3  13  10       47.32       47.81      3.82 o 
  -2  13  10      124.24      103.86      5.70 o 
  -1  13  10      196.67      189.02      6.13 o 
   0  13  10      244.20      198.55      5.60 o 
   1  13  10       26.30       29.73      3.36 o 
   2  13  10      118.67       95.43      5.08 o 
   3  13  10       51.03       57.16      4.25 o 
   4  13  10        8.32        6.94      2.65 o 
   5  13  10        0.80        2.31      2.67 o 
   6  13  10       17.47       25.92      4.20 o 
  -7  14  10       34.23       33.54      5.11 o 
  -6  14  10       36.27       42.09      4.66 o 
  -5  14  10       48.36       54.24      4.94 o 
  -4  14  10        0.48        0.11      2.64 o 
  -3  14  10        1.09        2.00      2.79 o 
  -2  14  10       48.99       34.97      3.56 o 
  -1  14  10        4.19        0.99      2.10 o 
   0  14  10        4.29        4.27      2.65 o 
   1  14  10        0.09        1.40      2.17 o 
   2  14  10        0.47       -2.99      2.99 o 
   3  14  10       62.19       73.13      4.71 o 
   4  14  10        0.01        3.23      2.44 o 
   5  14  10        0.83        2.39      2.77 o 
   6  14  10       28.18       28.60      4.53 o 
  -7  15  10       35.11       35.70      5.80 o 
  -6  15  10        5.84        5.29      3.55 o 
  -5  15  10       18.47       21.95      3.83 o 
  -4  15  10      149.16      133.41      7.57 o 
  -3  15  10        3.72       -1.89      3.20 o 
  -2  15  10        3.01        4.34      3.47 o 
  -1  15  10       18.36       17.01      3.88 o 
   0  15  10        6.86        8.70      3.06 o 
   1  15  10       27.43       28.50      3.88 o 
   2  15  10       69.98       89.13      8.95 o 
   3  15  10       36.21       38.32      3.88 o 
   4  15  10        4.39        4.78      2.53 o 
   5  15  10       36.15       49.67      5.15 o 
  -6  16  10       53.52       67.91      5.74 o 
  -5  16  10       14.56       20.65      3.89 o 
  -4  16  10       70.15       64.35      5.28 o 
  -3  16  10       18.74       17.82      3.12 o 
  -2  16  10        0.61       -2.52      2.52 o 
  -1  16  10        3.96        5.43      2.79 o 
   0  16  10        1.13       -2.00      2.69 o 
   1  16  10        5.71       11.42      3.19 o 
   2  16  10        2.30        3.49      4.16 o 
   3  16  10        0.28        3.20      2.44 o 
   4  16  10       16.72       23.00      5.02 o 
   5  16  10       24.86       30.90      4.57 o 
  -6  17  10       36.26       46.03      5.75 o 
  -5  17  10       15.94       15.64      3.84 o 
  -4  17  10        4.14        1.53      3.17 o 
  -3  17  10        1.25       -0.80      4.83 o 
  -2  17  10        6.42        7.89      3.05 o 
  -1  17  10        0.52        3.51      2.91 o 
   0  17  10        0.89        0.52      2.72 o 
   1  17  10       30.42       40.15      4.45 o 
   2  17  10        5.47       10.65      3.43 o 
   3  17  10        3.03        2.01      3.91 o 
   4  17  10       31.30       38.15      6.05 o 
  -5  18  10       18.45       23.13      4.36 o 
  -4  18  10        1.88       -2.05      3.44 o 
  -3  18  10       20.90       20.80      4.48 o 
  -2  18  10        0.90        2.88      3.01 o 
  -1  18  10        0.27        0.66      2.70 o 
   0  18  10       10.83       12.48      3.59 o 
   1  18  10       20.78       30.97      4.37 o 
   2  18  10        0.98        2.39      3.23 o 
   3  18  10        6.90        7.70      3.38 o 
   4  18  10        0.00       -5.90      5.90 o 
  -4  19  10        2.12        5.65      5.25 o 
  -3  19  10        0.28        3.90      4.14 o 
  -2  19  10        0.33        4.05      3.25 o 
  -1  19  10        4.96        6.60      3.79 o 
   0  19  10        5.91        6.13      3.51 o 
   1  19  10       30.36       36.38      4.89 o 
   2  19  10        1.47        1.66      3.30 o 
   3  19  10       32.77       35.40      9.83 o 
  -2  20  10       20.66       22.25      6.39 o 
  -1  20  10        0.07        5.21      5.41 o 
   0  20  10       20.50       18.85      6.03 o 
  -9   0  11        8.82       13.01      4.65 o 
  -7   0  11        0.35       -2.00      5.57 o 
  -5   0  11       42.10       30.47      4.85 o 
  -3   0  11      315.39      308.26      8.77 o 
  -1   0  11      472.67      466.28     13.72 o 
   1   0  11      178.08      160.34      7.33 o 
   3   0  11       35.16       38.12      4.95 o 
   5   0  11       60.19       65.00      8.36 o 
 -10   1  11        1.63        3.06      3.83 o 
  -9   1  11        0.33        5.57      3.17 o 
  -8   1  11       15.74       23.63      3.06 o 
  -7   1  11        4.90        7.55      2.35 o 
  -6   1  11      139.74      125.65      4.94 o 
  -5   1  11       20.42       12.62      2.77 o 
  -4   1  11        0.76       -0.47      1.30 o 
  -3   1  11       48.40       37.40      2.26 o 
  -2   1  11       48.83       47.24      2.41 o 
  -1   1  11       34.07       35.39      2.45 o 
   0   1  11      173.96      157.00      4.40 o 
   1   1  11      296.10      296.80      8.52 o 
   2   1  11      168.37      139.73      4.10 o 
   3   1  11       58.43       55.19      4.90 o 
   4   1  11      324.47      298.44      7.35 o 
   5   1  11      112.31       91.28      5.72 o 
   6   1  11      228.48      215.92      7.07 o 
   7   1  11        4.91       13.26      6.56 o 
   8   1  11        6.40        4.85      4.05 o 
 -10   2  11        6.88        5.29      5.16 o 
  -9   2  11        0.15        5.21      2.85 o 
  -8   2  11        3.07        5.61      2.41 o 
  -7   2  11       22.39       23.54      3.05 o 
  -6   2  11       51.78       55.08      3.69 o 
  -5   2  11       23.18       21.38      2.29 o 
  -4   2  11       10.31       12.58      1.78 o 
  -3   2  11        0.19        0.15      1.73 o 
  -2   2  11      254.82      222.75      4.85 o 
  -1   2  11        0.01        0.88      1.28 o 
   0   2  11      127.77      115.69      3.28 o 
   1   2  11      427.91      402.73      9.26 o 
   2   2  11      220.25      225.71      5.33 o 
   3   2  11       56.73       57.65      3.07 o 
   4   2  11       63.58       47.31      5.78 o 
   5   2  11       50.23       57.61      3.90 o 
   6   2  11       95.69      107.19      5.10 o 
   7   2  11        4.85        0.81      2.77 o 
   8   2  11       30.86       26.07      6.03 o 
 -10   3  11       32.83       45.85      5.78 o 
  -9   3  11       16.85       21.58      3.68 o 
  -8   3  11        9.71       10.65      2.98 o 
  -7   3  11      196.09      180.65      6.01 o 
  -6   3  11        3.71        2.87      2.24 o 
  -5   3  11      191.96      174.09      4.81 o 
  -4   3  11      114.75      108.72      3.52 o 
  -3   3  11       16.77       20.25      1.98 o 
  -2   3  11       17.38       15.56      1.81 o 
  -1   3  11       27.11       31.96      2.14 o 
   0   3  11        5.16        5.76      1.63 o 
   1   3  11     1579.23     1470.85     22.69 o 
   2   3  11       14.51        9.83      2.21 o 
   3   3  11      120.20      115.94      4.54 o 
   4   3  11        2.26        0.81      1.77 o 
   5   3  11       38.19       34.52      3.27 o 
   6   3  11        0.18        1.45      2.28 o 
   7   3  11        6.88       19.56      5.20 o 
   8   3  11        0.11        3.24      6.72 o 
 -10   4  11       73.80       90.38      7.26 o 
  -9   4  11        1.01       -2.10      2.64 o 
  -8   4  11        0.51        2.53      2.72 o 
  -7   4  11      187.30      170.09      5.88 o 
  -6   4  11       33.27       36.24      3.26 o 
  -5   4  11       30.45       31.30      2.68 o 
  -4   4  11       10.89       14.60      2.08 o 
  -3   4  11        3.17        0.77      1.43 o 
  -2   4  11        4.65        3.45      1.50 o 
  -1   4  11      159.82      143.08      4.19 o 
   0   4  11       25.34       26.41      2.38 o 
   1   4  11       95.30       81.16      3.43 o 
   2   4  11       42.00       40.93      2.84 o 
   3   4  11        4.61        2.55      1.83 o 
   4   4  11        2.37        1.93      1.82 o 
   5   4  11        7.74        9.03      2.80 o 
   6   4  11        4.18        4.93      2.46 o 
   7   4  11        0.60        1.48      3.94 o 
   8   4  11        5.56       16.13      5.18 o 
 -10   5  11        6.08        3.58      4.00 o 
  -9   5  11       76.01       83.64      5.91 o 
  -8   5  11        5.98        6.65      2.79 o 
  -7   5  11       56.58       54.04      4.48 o 
  -6   5  11        3.87        2.58      2.05 o 
  -5   5  11       12.81       15.08      2.22 o 
  -4   5  11      100.25       97.50      3.60 o 
  -3   5  11       20.27       18.77      2.04 o 
  -2   5  11       44.21       42.34      2.50 o 
  -1   5  11     1201.65     1144.51     16.96 o 
   0   5  11     1748.87     1626.45     26.59 o 
   1   5  11      250.10      227.26      8.42 o 
   2   5  11      504.53      499.93      8.86 o 
   3   5  11      534.84      510.76     12.21 o 
   4   5  11      125.28      118.41      8.04 o 
   5   5  11       39.39       38.02      3.19 o 
   6   5  11       58.86       75.29      6.25 o 
   7   5  11        0.25        0.11      3.36 o 
   8   5  11        6.38       11.34      5.21 o 
 -10   6  11       17.72       20.32      6.88 o 
  -9   6  11        0.33        6.89      3.13 o 
  -8   6  11        8.53        8.84      3.45 o 
  -7   6  11       11.14       11.00      3.12 o 
  -6   6  11       15.47       14.80      2.97 o 
  -5   6  11       67.69       70.70      3.57 o 
  -4   6  11        3.69        7.32      1.74 o 
  -3   6  11      117.48      130.99      5.25 o 
  -2   6  11       54.26       45.64      2.91 o 
  -1   6  11      457.33      425.24      7.75 o 
   0   6  11       73.50       65.83      3.31 o 
   1   6  11       32.66       35.21      2.80 o 
   2   6  11      803.61      749.18     11.69 o 
   3   6  11      940.31      912.64     13.73 o 
   4   6  11       28.69       29.69      2.96 o 
   5   6  11       41.81       34.01      3.14 o 
   6   6  11       63.40       64.10     12.62 o 
   7   6  11       17.39       30.17      5.55 o 
   8   6  11        4.95        8.77      4.98 o 
  -9   7  11       30.01       29.56      4.32 o 
  -8   7  11       47.79       49.98      4.92 o 
  -7   7  11        1.59        1.29      2.69 o 
  -6   7  11        0.20        2.18      2.50 o 
  -5   7  11       12.14       11.06      2.37 o 
  -4   7  11      124.16      114.88      3.77 o 
  -3   7  11       72.93       69.61      3.45 o 
  -2   7  11       31.19       28.46      2.58 o 
  -1   7  11      710.75      624.03     10.09 o 
   0   7  11       89.63       80.73      3.64 o 
   1   7  11      462.55      403.74      7.85 o 
   2   7  11       34.68       34.86      2.92 o 
   3   7  11     1393.50     1321.37     18.19 o 
   4   7  11        3.97        1.51      1.85 o 
   5   7  11       62.68       62.45      4.36 o 
   6   7  11       22.45       22.00      3.59 o 
   7   7  11       69.29       79.40      6.55 o 
   8   7  11       17.20       27.21      8.85 o 
  -9   8  11      135.89      132.97      7.33 o 
  -8   8  11       47.67       54.66      5.08 o 
  -7   8  11        0.67        0.62      2.60 o 
  -6   8  11      104.30      101.50      5.56 o 
  -5   8  11      193.44      183.87      6.02 o 
  -4   8  11       50.52       58.11      3.64 o 
  -3   8  11       22.93       19.13      2.37 o 
  -2   8  11        0.95        2.50      1.79 o 
  -1   8  11      144.51      145.84      6.01 o 
   0   8  11       30.44       29.47      2.75 o 
   1   8  11      440.06      419.66      8.15 o 
   2   8  11       93.24       92.42      4.14 o 
   3   8  11        1.31        0.20      1.86 o 
   4   8  11        2.46        6.75      2.49 o 
   5   8  11        8.49        9.62      2.72 o 
   6   8  11       17.46       20.67      3.60 o 
   7   8  11       12.22        6.06      3.75 o 
  -9   9  11        0.00        1.24      3.41 o 
  -8   9  11       34.30       39.49      4.52 o 
  -7   9  11       11.00       13.62      3.46 o 
  -6   9  11        6.56        4.26      2.89 o 
  -5   9  11      332.96      316.50      7.94 o 
  -4   9  11      141.89      134.10      6.39 o 
  -3   9  11       64.02       67.69      3.50 o 
  -2   9  11      403.25      410.66      7.97 o 
  -1   9  11      131.29      112.36      4.27 o 
   0   9  11      257.18      256.86      6.21 o 
   1   9  11     2503.62     2333.41     28.60 o 
   2   9  11       41.96       50.20      3.31 o 
   3   9  11       53.48       57.49      3.62 o 
   4   9  11       17.84       16.90      3.23 o 
   5   9  11       14.85       17.63      3.35 o 
   6   9  11       13.53       21.19      3.67 o 
   7   9  11       52.46       69.21      5.80 o 
  -9  10  11        0.17       -0.09      4.72 o 
  -8  10  11      189.85      181.65      8.01 o 
  -7  10  11       15.97       19.54      3.67 o 
  -6  10  11       94.15       88.11      5.44 o 
  -5  10  11       10.40       11.14      2.94 o 
  -4  10  11        0.16        0.76      2.42 o 
  -3  10  11       11.20       10.06      2.47 o 
  -2  10  11       10.89       13.64      2.31 o 
  -1  10  11       11.21        7.13      2.07 o 
   0  10  11      424.68      360.34      7.50 o 
   1  10  11       47.21       49.70      3.35 o 
   2  10  11       21.09       18.48      2.52 o 
   3  10  11      365.48      328.05      8.44 o 
   4  10  11        4.99        8.23      2.46 o 
   5  10  11        5.27       10.74      2.61 o 
   6  10  11       18.72       29.22      4.20 o 
   7  10  11       15.59       15.92      3.86 o 
  -8  11  11      139.15      121.37      7.07 o 
  -7  11  11      121.99      119.17      7.81 o 
  -6  11  11        2.01        2.77      3.44 o 
  -5  11  11       96.55      100.27      5.69 o 
  -4  11  11      191.06      178.79      6.93 o 
  -3  11  11      114.63      109.94      5.02 o 
  -2  11  11       23.91       23.71      3.06 o 
  -1  11  11      393.72      357.32     10.77 o 
   0  11  11      125.00      123.83      4.60 o 
   1  11  11       82.35       86.98      4.10 o 
   2  11  11       20.47       23.39      3.11 o 
   3  11  11       38.92       41.32      3.72 o 
   4  11  11       20.89       25.63      4.07 o 
   5  11  11        4.30        2.07      2.43 o 
   6  11  11       35.85       48.80      5.06 o 
   7  11  11        3.73       13.95      4.20 o 
  -8  12  11       85.28       73.55      6.16 o 
  -7  12  11       51.85       60.21      6.36 o 
  -6  12  11        1.29        2.72      2.88 o 
  -5  12  11       36.24       35.47      3.99 o 
  -4  12  11        4.90        2.99      2.79 o 
  -3  12  11       29.13       30.40      3.34 o 
  -2  12  11       51.78       50.26      3.93 o 
  -1  12  11       69.81       71.68      4.31 o 
   0  12  11       22.18       26.94      2.84 o 
   1  12  11       29.55       28.60      3.24 o 
   2  12  11       10.42        7.86      2.62 o 
   3  12  11       78.02       72.51      4.63 o 
   4  12  11        1.90        2.27      2.42 o 
   5  12  11        0.85        2.75      2.69 o 
   6  12  11        4.49        9.28      3.42 o 
  -7  13  11       20.40       18.70      4.67 o 
  -6  13  11        3.69        6.65      3.06 o 
  -5  13  11       48.60       50.08      9.65 o 
  -4  13  11       29.68       30.94      5.81 o 
  -3  13  11      424.39      383.41      9.26 o 
  -2  13  11      116.79      132.92      5.56 o 
  -1  13  11       17.49       12.75      2.76 o 
   0  13  11       31.21       31.60      3.32 o 
   1  13  11       16.75       10.82      2.70 o 
   2  13  11        7.43        3.09      2.46 o 
   3  13  11        5.52        7.64      3.08 o 
   4  13  11       14.43       13.84      3.19 o 
   5  13  11        0.11        1.03      2.90 o 
   6  13  11       31.29       35.77      4.83 o 
  -7  14  11       11.21       16.06      4.48 o 
  -6  14  11       31.41       43.40      4.91 o 
  -5  14  11       17.82       29.76      4.24 o 
  -4  14  11       10.80       14.45      3.22 o 
  -3  14  11       78.77       97.11      5.13 o 
  -2  14  11      135.89      131.91      7.52 o 
  -1  14  11       40.25       42.27      3.81 o 
   0  14  11       64.22       63.33      8.23 o 
   1  14  11        0.33       -0.24      2.22 o 
   2  14  11        2.12        5.44      2.42 o 
   3  14  11      120.05      117.93      5.75 o 
   4  14  11      114.55      126.34      6.19 o 
   5  14  11       45.88       51.27      5.24 o 
  -6  15  11       40.68       50.30      5.24 o 
  -5  15  11       41.00       47.42      6.20 o 
  -4  15  11        0.73       -0.33      4.83 o 
  -3  15  11        2.26        7.54      2.72 o 
  -2  15  11        2.30        1.23      2.32 o 
  -1  15  11        9.31       13.34      4.40 o 
   0  15  11       19.44       23.54      3.88 o 
   1  15  11        5.49        4.21      2.85 o 
   2  15  11       30.17       41.01      3.89 o 
   3  15  11       19.98       28.55      3.62 o 
   4  15  11       12.48       17.47      3.17 o 
   5  15  11        0.09       -2.76      2.76 o 
  -6  16  11        0.25        6.27      3.61 o 
  -5  16  11       84.15       97.03      6.50 o 
  -4  16  11       42.32       59.03      5.35 o 
  -3  16  11        8.60        8.13      3.32 o 
  -2  16  11        1.09        6.57      3.05 o 
  -1  16  11       16.12       15.68      3.44 o 
   0  16  11        0.21        0.41      2.58 o 
   1  16  11        0.51        4.94      2.76 o 
   2  16  11       22.43       22.42      3.80 o 
   3  16  11        0.08        0.28      2.66 o 
   4  16  11        0.01        9.52      3.13 o 
  -6  17  11       22.53       31.47      9.18 o 
  -5  17  11        3.41        4.68      4.02 o 
  -4  17  11        0.02        3.78      3.22 o 
  -3  17  11        0.47       -3.51      3.51 o 
  -2  17  11        3.98        1.28      3.10 o 
  -1  17  11       74.58       83.62      5.98 o 
   0  17  11        8.75        9.79      3.34 o 
   1  17  11        0.01       -1.83      2.90 o 
   2  17  11       29.23       36.12      4.80 o 
   3  17  11       21.80       24.92      4.42 o 
   4  17  11       53.24       65.42      7.97 o 
  -5  18  11        3.47        8.53      6.06 o 
  -4  18  11        0.13        7.33      4.57 o 
  -3  18  11       20.69       27.92      5.42 o 
  -2  18  11        3.43       12.52      3.51 o 
  -1  18  11        1.27        0.18      3.13 o 
   0  18  11        2.67       -2.85      2.85 o 
   1  18  11        1.11        3.72      3.23 o 
   2  18  11        8.56        2.95      3.29 o 
   3  18  11       19.28       32.45      9.83 o 
  -2  19  11        0.65       -0.72      3.16 o 
  -1  19  11        0.22       -0.79      4.16 o 
   0  19  11       41.33       50.02      5.52 o 
   1  19  11       42.08       49.09      7.84 o 
  -1  20  11       20.43       29.18     10.16 o 
  -8   0  12        4.47        0.10      3.82 o 
  -6   0  12       95.46       88.65      7.37 o 
  -4   0  12        2.46       10.71      2.94 o 
  -2   0  12       45.06       57.61      5.77 o 
   0   0  12      709.86      742.92     15.67 o 
   2   0  12        2.38       -1.31      4.26 o 
   4   0  12       68.38       68.94      6.60 o 
   6   0  12       45.43       44.64      6.11 o 
   8   0  12      148.02      171.12     15.74 o 
 -10   1  12        7.24       17.05      7.54 o 
  -9   1  12       20.87       23.39      3.92 o 
  -8   1  12        6.57       13.00      3.05 o 
  -7   1  12      197.40      189.98      7.15 o 
  -6   1  12      208.17      190.10      6.87 o 
  -5   1  12      380.83      332.90      9.89 o 
  -4   1  12        8.92        7.58      1.87 o 
  -3   1  12        0.01        0.76      1.61 o 
  -2   1  12       10.03       10.95      1.88 o 
  -1   1  12      132.66      121.24      3.96 o 
   0   1  12     1812.68     1691.61     23.33 o 
   1   1  12      566.77      489.64     12.67 o 
   2   1  12       28.02       21.55      3.00 o 
   3   1  12      109.22      105.26      5.28 o 
   4   1  12        0.45        4.10      2.28 o 
   5   1  12       25.79       26.69      5.16 o 
   6   1  12        2.13        3.11      2.55 o 
   7   1  12       58.59       72.18     10.00 o 
   8   1  12        2.04        4.62      4.43 o 
 -10   2  12       30.53       34.09      9.18 o 
  -9   2  12        2.46        3.60      4.00 o 
  -8   2  12       13.80       16.99      3.53 o 
  -7   2  12        2.24       -0.36      3.17 o 
  -6   2  12       55.67       59.97      4.50 o 
  -5   2  12       25.86       23.50      2.82 o 
  -4   2  12       34.30       32.91      2.82 o 
  -3   2  12      256.81      248.27      5.75 o 
  -2   2  12        3.46        3.60      1.74 o 
  -1   2  12       83.34       79.88      3.37 o 
   0   2  12      707.93      592.47     10.70 o 
   1   2  12        0.00        4.88      2.82 o 
   2   2  12       93.49       87.32      5.89 o 
   3   2  12       65.36       61.60      6.25 o 
   4   2  12       17.20       16.87      2.98 o 
   5   2  12      145.13      137.91     11.21 o 
   6   2  12       19.36       26.92      3.47 o 
   7   2  12       17.77       30.81      7.21 o 
   8   2  12       11.57       11.47      7.21 o 
 -10   3  12        2.92        0.33      6.88 o 
  -9   3  12       43.35       45.73      5.91 o 
  -8   3  12        1.63       -0.07      5.04 o 
  -7   3  12       26.07       32.48      3.32 o 
  -6   3  12       16.45       14.92      2.67 o 
  -5   3  12       16.80       23.19      2.51 o 
  -4   3  12       18.00       12.23      1.93 o 
  -3   3  12      271.92      265.04      5.49 o 
  -2   3  12        2.41        1.80      1.53 o 
  -1   3  12      389.26      391.18      7.35 o 
   0   3  12       16.02       19.47      2.26 o 
   1   3  12       13.56       10.36      2.02 o 
   2   3  12      617.75      578.12      9.72 o 
   3   3  12      186.26      151.57      5.26 o 
   4   3  12      246.40      210.26      6.35 o 
   5   3  12       28.18       34.69      3.45 o 
   6   3  12       56.02       58.64      5.18 o 
   7   3  12        2.42        6.52      3.92 o 
   8   3  12        3.65       -1.64      5.25 o 
 -10   4  12       10.05        6.23      6.88 o 
  -9   4  12       16.81       21.35      3.83 o 
  -8   4  12        0.19        1.41      2.78 o 
  -7   4  12        0.22        0.67      2.23 o 
  -6   4  12        8.70       10.22      2.49 o 
  -5   4  12        1.64        1.08      1.75 o 
  -4   4  12       12.77       14.66      2.01 o 
  -3   4  12       64.47       75.66      3.22 o 
  -2   4  12      881.40      871.43     12.76 o 
  -1   4  12      805.60      741.99     11.26 o 
   0   4  12       40.68       36.80      3.39 o 
   1   4  12      490.41      438.44      8.11 o 
   2   4  12      154.14      136.64      4.57 o 
   3   4  12        9.94        3.21      2.03 o 
   4   4  12       17.64       25.87      2.95 o 
   5   4  12        0.25        3.62      2.18 o 
   6   4  12        6.77        8.57      3.45 o 
   7   4  12       17.72       23.82      5.55 o 
  -9   5  12        0.21        3.95      3.16 o 
  -8   5  12        9.28       13.31      3.50 o 
  -7   5  12        0.35        1.67      2.71 o 
  -6   5  12       31.00       31.81      3.31 o 
  -5   5  12       77.71       79.46      5.86 o 
  -4   5  12      151.27      139.72      4.12 o 
  -3   5  12      676.40      629.19      9.41 o 
  -2   5  12        0.21        2.22      1.78 o 
  -1   5  12      954.79      880.30     12.94 o 
   0   5  12      761.36      719.82     11.24 o 
   1   5  12       99.37       90.80      3.91 o 
   2   5  12       89.56       76.57      3.73 o 
   3   5  12      130.88      134.85      4.66 o 
   4   5  12       88.60       74.92      4.52 o 
   5   5  12        9.47        9.25      2.70 o 
   6   5  12       12.51       19.37      3.75 o 
   7   5  12        2.78        3.58      8.69 o 
  -9   6  12        0.88        3.02      3.45 o 
  -8   6  12       62.24       69.98      5.42 o 
  -7   6  12      143.11      151.45      6.96 o 
  -6   6  12        4.66        7.50      2.85 o 
  -5   6  12       28.71       27.78      3.21 o 
  -4   6  12       11.25        8.78      1.88 o 
  -3   6  12       93.70       70.14      3.92 o 
  -2   6  12      667.96      573.11      9.76 o 
  -1   6  12      115.97      105.79      4.16 o 
   0   6  12       97.85       87.41      3.87 o 
   1   6  12      564.13      524.50      9.32 o 
   2   6  12      138.71      131.34      4.58 o 
   3   6  12        0.09        1.31      1.85 o 
   4   6  12      138.43      134.24      4.91 o 
   5   6  12       19.21       18.94      2.83 o 
   6   6  12       13.25       30.50      5.74 o 
   7   6  12        2.44        6.23      4.10 o 
  -9   7  12       20.02       16.08      4.40 o 
  -8   7  12        0.64        5.17      3.09 o 
  -7   7  12        5.70        7.22      3.13 o 
  -6   7  12        0.46        4.67      2.81 o 
  -5   7  12        3.61        6.52      2.48 o 
  -4   7  12        2.22        1.65      1.71 o 
  -3   7  12        0.48        1.33      1.69 o 
  -2   7  12      887.95      856.77     12.99 o 
  -1   7  12      226.43      203.99      5.50 o 
   0   7  12       77.01       71.16      3.64 o 
   1   7  12      487.70      464.48      8.66 o 
   2   7  12      100.40       92.36      4.13 o 
   3   7  12       78.48       73.72      3.91 o 
   4   7  12       72.84       65.52      3.96 o 
   5   7  12       18.64       21.65      3.16 o 
   6   7  12       17.70       29.27      5.31 o 
   7   7  12       37.93       55.71      7.53 o 
  -9   8  12       21.85       16.02      5.19 o 
  -8   8  12       25.49       28.62      5.44 o 
  -7   8  12       25.36       37.31      4.35 o 
  -6   8  12       90.08       95.96      5.60 o 
  -5   8  12      112.16      112.36      5.10 o 
  -4   8  12       23.11       27.92      3.01 o 
  -3   8  12       22.91       21.57      3.73 o 
  -2   8  12       41.25       35.12      2.93 o 
  -1   8  12       14.96       17.84      2.51 o 
   0   8  12      523.91      469.70     11.19 o 
   1   8  12        8.30       13.44      2.39 o 
   2   8  12       30.64       39.85      3.17 o 
   3   8  12       93.31      103.73      4.51 o 
   4   8  12        1.09        0.62      2.23 o 
   5   8  12        2.33        5.06      2.67 o 
   6   8  12        0.02        2.38      3.08 o 
   7   8  12       73.24       89.86      9.03 o 
  -9   9  12       13.42       18.36     10.33 o 
  -8   9  12       40.05       40.02      4.66 o 
  -7   9  12       16.71       20.07      3.84 o 
  -6   9  12       19.53       17.12      3.45 o 
  -5   9  12       69.15       74.21      5.18 o 
  -4   9  12       19.73       18.56      4.21 o 
  -3   9  12       69.48       62.39      3.61 o 
  -2   9  12        9.44       12.42      2.31 o 
  -1   9  12       54.60       56.00      3.84 o 
   0   9  12       10.27       13.34      2.32 o 
   1   9  12      242.63      249.74      8.93 o 
   2   9  12       34.20       24.75      2.77 o 
   3   9  12        7.20        8.48      2.25 o 
   4   9  12        0.17       -1.47      2.74 o 
   5   9  12        6.48        7.83      3.54 o 
   6   9  12       48.44       72.03      5.64 o 
   7   9  12        0.00        7.97      4.62 o 
  -8  10  12       24.30       29.26      4.65 o 
  -7  10  12        0.07       -1.83      2.86 o 
  -6  10  12        6.73        1.82      3.13 o 
  -5  10  12       43.74       43.10      4.42 o 
  -4  10  12        1.70       -0.98      3.55 o 
  -3  10  12       12.03       13.72      3.27 o 
  -2  10  12      233.90      226.85      6.06 o 
  -1  10  12      115.68      111.61      5.08 o 
   0  10  12       83.88       73.72      3.89 o 
   1  10  12        7.87        8.34      2.20 o 
   2  10  12      264.16      231.92      6.26 o 
   3  10  12       41.44       52.43      4.21 o 
   4  10  12        0.13       -0.60      2.34 o 
   5  10  12       33.44       45.88      4.16 o 
   6  10  12       29.99       33.03      4.51 o 
  -8  11  12       10.92        6.75      3.78 o 
  -7  11  12        0.11        3.25      3.64 o 
  -6  11  12       53.82       65.57      6.31 o 
  -5  11  12       78.18       80.03      5.48 o 
  -4  11  12        3.51        3.61      2.76 o 
  -3  11  12       16.91       20.76      3.08 o 
  -2  11  12       42.95       40.85      3.71 o 
  -1  11  12      122.41      128.03      4.77 o 
   0  11  12        6.95        2.67      1.97 o 
   1  11  12       32.10       24.87      2.84 o 
   2  11  12        0.62        2.68      2.30 o 
   3  11  12       16.51       13.88      2.90 o 
   4  11  12        4.30        6.07      2.63 o 
   5  11  12        0.01        1.41      3.60 o 
   6  11  12        0.46        0.34      3.08 o 
  -8  12  12        1.13       -3.93      6.23 o 
  -7  12  12       13.26        9.57      4.06 o 
  -6  12  12        1.00        2.21      3.52 o 
  -5  12  12        7.84        7.42      3.05 o 
  -4  12  12       42.99       41.94      4.50 o 
  -3  12  12       99.61       96.02      5.06 o 
  -2  12  12       79.83       95.48      4.97 o 
  -1  12  12        2.97        2.02      2.18 o 
   0  12  12        5.64        8.81      2.21 o 
   1  12  12        3.97        2.60      2.30 o 
   2  12  12       27.16       26.67      3.72 o 
   3  12  12       98.55      103.54      5.58 o 
   4  12  12       31.76       29.93      3.59 o 
   5  12  12       91.58      106.23      7.43 o 
   6  12  12        2.96        5.11      3.91 o 
  -7  13  12       54.18       66.02      9.32 o 
  -6  13  12       52.28       45.85      5.83 o 
  -5  13  12        8.05       14.04      3.79 o 
  -4  13  12        0.10        2.79      2.90 o 
  -3  13  12        0.00        2.66      2.45 o 
  -2  13  12      176.69      155.48      6.03 o 
  -1  13  12       12.55       11.22      2.70 o 
   0  13  12        6.57        6.48      2.60 o 
   1  13  12        1.27        2.66      2.45 o 
   2  13  12       26.98       33.23      3.67 o 
   3  13  12        2.00        4.42      3.20 o 
   4  13  12        0.32        4.46      2.51 o 
   5  13  12       14.52       12.48      3.40 o 
  -7  14  12        0.54        1.97      6.88 o 
  -6  14  12        2.14        7.75      5.77 o 
  -5  14  12        0.66        4.41      3.06 o 
  -4  14  12       67.83       77.93      5.72 o 
  -3  14  12        0.64        1.83      2.41 o 
  -2  14  12       36.18       38.91      3.79 o 
  -1  14  12       41.30       47.13      4.05 o 
   0  14  12       35.16       42.20      4.47 o 
   1  14  12       38.77       39.46      3.88 o 
   2  14  12        4.81        6.95      3.86 o 
   3  14  12        4.69        9.34      2.82 o 
   4  14  12      141.45      157.56      6.91 o 
   5  14  12       31.08       29.14      4.67 o 
  -6  15  12       28.11       40.99      5.12 o 
  -5  15  12        6.85       11.93      3.74 o 
  -4  15  12       36.43       42.24      4.68 o 
  -3  15  12       22.60       23.14      3.90 o 
  -2  15  12        7.07        6.75      2.65 o 
  -1  15  12       38.40       43.58      4.73 o 
   0  15  12        1.65       -2.35      2.35 o 
   1  15  12        3.43        3.18      2.74 o 
   2  15  12        0.26       -0.40      2.75 o 
   3  15  12        8.73       15.54      3.33 o 
   4  15  12       56.29       57.50      4.98 o 
  -6  16  12        6.53       11.47      7.38 o 
  -5  16  12       22.20       26.21      4.29 o 
  -4  16  12       12.31       11.98      3.69 o 
  -3  16  12        4.76        8.08      3.30 o 
  -2  16  12        1.38        2.47      3.11 o 
  -1  16  12       31.91       35.65      5.70 o 
   0  16  12        6.18        7.52      3.15 o 
   1  16  12       86.82       86.07      6.12 o 
   2  16  12        0.92       -2.96      2.96 o 
   3  16  12        1.48        4.96      3.05 o 
   4  16  12       12.91        8.00     11.47 o 
  -5  17  12        1.41        1.95      4.62 o 
  -4  17  12        0.97        1.58      3.60 o 
  -3  17  12        5.31       12.34      4.53 o 
  -2  17  12        0.26        3.22      3.06 o 
  -1  17  12        3.96        3.76      3.20 o 
   0  17  12       61.96       63.05      5.77 o 
   1  17  12       13.13       15.89      3.94 o 
   2  17  12        2.74        6.70      3.35 o 
   3  17  12        0.62       13.77      8.20 o 
  -3  18  12       35.96       39.75      7.65 o 
  -2  18  12        3.87        2.47      3.42 o 
  -1  18  12        3.99        5.67      3.54 o 
   0  18  12        9.29       10.01      3.91 o 
   1  18  12        1.74        3.63      3.95 o 
   2  18  12       15.51       18.69      9.18 o 
  -2  19  12       12.57       16.06      8.20 o 
  -1  19  12       10.07       16.39      9.18 o 
  -9   0  13      132.67      152.76     14.42 o 
  -7   0  13       52.78       62.41      7.04 o 
  -5   0  13      359.66      352.41     13.33 o 
  -3   0  13       49.20       34.07      3.95 o 
  -1   0  13       98.99      105.78      5.63 o 
   1   0  13       41.91       34.90      5.21 o 
   3   0  13        0.62       -2.60      2.60 o 
   5   0  13        7.44       13.65      4.39 o 
   7   0  13       71.35       92.44     13.11 o 
  -9   1  13        0.03       -0.55      5.20 o 
  -8   1  13       17.07       23.33      4.97 o 
  -7   1  13       46.22       47.44      4.61 o 
  -6   1  13       43.21       37.99      4.16 o 
  -5   1  13       14.59        4.76      2.52 o 
  -4   1  13       25.77       24.50      2.54 o 
  -3   1  13       42.69       36.41      2.80 o 
  -2   1  13        0.38        1.17      2.37 o 
  -1   1  13        4.65        5.88      2.33 o 
   0   1  13      204.87      189.67      5.66 o 
   1   1  13      760.08      748.87     14.83 o 
   2   1  13      199.37      167.51      6.35 o 
   3   1  13        0.07        0.88      2.13 o 
   4   1  13       72.43       70.42      4.90 o 
   5   1  13      131.30      114.68      7.76 o 
   6   1  13       82.81       95.01      9.32 o 
   7   1  13        4.05       11.77      4.98 o 
  -9   2  13       21.45       22.78      4.87 o 
  -8   2  13        7.83        2.57      3.06 o 
  -7   2  13        8.47       11.50      3.29 o 
  -6   2  13       15.20       10.45      3.05 o 
  -5   2  13       20.30       19.27      3.22 o 
  -4   2  13       69.12       77.90      3.74 o 
  -3   2  13        3.40        4.41      1.83 o 
  -2   2  13        2.98        4.32      1.83 o 
  -1   2  13       92.67       77.32      4.01 o 
   0   2  13      214.24      178.58      8.94 o 
   1   2  13      812.43      772.91     13.19 o 
   2   2  13       29.04       28.94      3.46 o 
   3   2  13      135.45      116.66      5.77 o 
   4   2  13        1.78        4.49      3.03 o 
   5   2  13       12.63       13.33      2.89 o 
   6   2  13       39.62       33.01      4.05 o 
   7   2  13        0.26        7.40      4.52 o 
  -9   3  13        2.76        5.97      4.04 o 
  -8   3  13       10.01       10.41      4.06 o 
  -7   3  13       71.86       67.25      5.19 o 
  -6   3  13        1.80        0.07      2.44 o 
  -5   3  13       20.98       21.22      3.20 o 
  -4   3  13        6.28        2.74      1.99 o 
  -3   3  13      749.85      689.07     11.04 o 
  -2   3  13        2.51        4.50      2.01 o 
  -1   3  13      386.67      364.42      8.76 o 
   0   3  13       89.52       89.95      4.41 o 
   1   3  13        0.01       -1.10      1.98 o 
   2   3  13       22.76       19.85      3.13 o 
   3   3  13       78.31       57.63      4.49 o 
   4   3  13       31.35       18.22      3.27 o 
   5   3  13        2.34        5.49      2.46 o 
   6   3  13        0.10        8.13      2.89 o 
   7   3  13        3.38       15.41      7.21 o 
  -9   4  13       39.28       46.48      6.16 o 
  -8   4  13        7.97        9.81      4.00 o 
  -7   4  13        4.48        4.62      3.38 o 
  -6   4  13       11.62       12.26      4.15 o 
  -5   4  13       37.32       37.74      3.41 o 
  -4   4  13      527.22      521.54     13.12 o 
  -3   4  13        2.43        0.31      2.05 o 
  -2   4  13        5.24        6.25      2.76 o 
  -1   4  13      171.48      164.36      5.49 o 
   0   4  13      703.49      645.95     11.82 o 
   1   4  13        9.94        7.60      2.60 o 
   2   4  13      417.38      386.10      8.73 o 
   3   4  13       41.47       28.31      3.60 o 
   4   4  13       30.88       24.22      3.30 o 
   5   4  13        0.03        2.81      3.12 o 
   6   4  13       23.41       27.92      3.66 o 
   7   4  13        0.19        6.23      6.23 o 
  -9   5  13        8.87       11.65      4.58 o 
  -8   5  13        0.19        0.22      3.34 o 
  -7   5  13       36.86       46.24      5.46 o 
  -6   5  13       10.08       13.29      3.10 o 
  -5   5  13       36.25       40.62      3.17 o 
  -4   5  13        1.03        1.35      1.69 o 
  -3   5  13      390.01      372.15      9.50 o 
  -2   5  13        2.79        2.12      1.85 o 
  -1   5  13       42.45       32.32      2.79 o 
   0   5  13       83.01       80.39      4.07 o 
   1   5  13      109.42       95.11      4.06 o 
   2   5  13       91.76       99.93      4.20 o 
   3   5  13       15.69       19.35      2.60 o 
   4   5  13      150.58      134.01      6.22 o 
   5   5  13        2.15        3.05      3.79 o 
   6   5  13        0.20        2.83      6.39 o 
   7   5  13       11.57        4.26      6.56 o 
  -9   6  13        2.26       -4.23      4.75 o 
  -8   6  13       66.36       67.19      5.48 o 
  -7   6  13       26.50       27.23      3.98 o 
  -6   6  13        0.59       -2.38      3.08 o 
  -5   6  13        0.40       -0.85      1.97 o 
  -4   6  13        0.41       -1.21      1.76 o 
  -3   6  13      105.23       81.41      3.88 o 
  -2   6  13      951.15      893.19     16.63 o 
  -1   6  13        0.82        2.72      1.94 o 
   0   6  13       68.79       62.12      3.52 o 
   1   6  13      206.80      178.98      5.23 o 
   2   6  13        3.55        6.94      2.09 o 
   3   6  13        9.33       11.76      2.30 o 
   4   6  13       11.46        8.90      2.49 o 
   5   6  13       17.69       16.03      3.32 o 
   6   6  13       10.48       14.61      3.53 o 
  -9   7  13        2.33       -1.53      4.65 o 
  -8   7  13        0.90       11.30      3.45 o 
  -7   7  13        8.25        9.59      3.33 o 
  -6   7  13        5.97        7.55      3.02 o 
  -5   7  13       22.45       21.61      3.52 o 
  -4   7  13      159.77      149.86      5.54 o 
  -3   7  13        3.52        6.93      2.34 o 
  -2   7  13      415.19      407.41      8.20 o 
  -1   7  13     1832.15     1730.98     22.45 o 
   0   7  13       71.98       60.39      3.55 o 
   1   7  13        2.61        1.21      1.89 o 
   2   7  13       54.21       53.99      3.52 o 
   3   7  13        0.98        2.13      2.00 o 
   4   7  13        1.11        1.38      2.11 o 
   5   7  13       34.26       33.03      4.03 o 
   6   7  13        0.40       19.01      6.56 o 
   7   7  13        8.79       22.62      7.21 o 
  -8   8  13       31.62       44.94      5.02 o 
  -7   8  13       21.34       19.65      3.84 o 
  -6   8  13        2.41        2.75      3.13 o 
  -5   8  13        0.22        2.56      2.62 o 
  -4   8  13        0.00       -0.06      2.04 o 
  -3   8  13        1.43       -1.61      1.91 o 
  -2   8  13      163.03      158.00      6.08 o 
  -1   8  13       74.29       57.96      3.56 o 
   0   8  13      230.55      195.82      5.70 o 
   1   8  13      151.27      150.75      5.12 o 
   2   8  13      213.48      197.90      6.42 o 
   3   8  13       54.76       56.56      3.70 o 
   4   8  13       16.04       22.10      3.19 o 
   5   8  13        2.32        7.18      2.92 o 
   6   8  13        9.66        9.72      3.81 o 
  -8   9  13       31.47       33.82      4.70 o 
  -7   9  13        4.01       12.40      4.02 o 
  -6   9  13       26.59       30.75      4.85 o 
  -5   9  13       12.58       16.22      3.31 o 
  -4   9  13      214.73      221.42      7.81 o 
  -3   9  13      328.40      316.19      7.33 o 
  -2   9  13        1.96        1.88      2.00 o 
  -1   9  13        6.95        5.10      2.11 o 
   0   9  13       20.19       21.93      2.68 o 
   1   9  13      103.95       96.17      4.39 o 
   2   9  13        5.64        7.20      2.24 o 
   3   9  13       43.07       63.83      4.41 o 
   4   9  13        0.72        6.77      2.69 o 
   5   9  13        8.73       15.94      3.22 o 
   6   9  13        0.03        1.21      3.46 o 
  -8  10  13       17.18       13.77      8.20 o 
  -7  10  13       16.85       16.28      4.52 o 
  -6  10  13       12.82       20.71      4.29 o 
  -5  10  13        1.14        3.46      2.93 o 
  -4  10  13       40.77       41.70      4.78 o 
  -3  10  13       15.16       13.92      2.84 o 
  -2  10  13       12.40       12.77      2.42 o 
  -1  10  13       29.71       37.25      3.20 o 
   0  10  13      269.46      240.21      6.41 o 
   1  10  13       62.09       71.12      4.04 o 
   2  10  13       10.17        8.89      2.28 o 
   3  10  13      263.19      233.54      7.38 o 
   4  10  13       10.38       19.97      3.66 o 
   5  10  13        8.05       11.00      3.33 o 
   6  10  13        0.74        2.00      4.10 o 
  -8  11  13       20.11       17.37      8.85 o 
  -7  11  13       40.85       33.62      6.38 o 
  -6  11  13       45.16       50.88      7.40 o 
  -5  11  13        3.66        4.41      3.22 o 
  -4  11  13        6.38        9.88      3.15 o 
  -3  11  13       84.34       86.38      4.85 o 
  -2  11  13        6.74        9.07      2.73 o 
  -1  11  13      339.68      306.28      7.33 o 
   0  11  13        0.02        1.88      1.93 o 
   1  11  13       63.90       65.15      4.68 o 
   2  11  13        3.92       -0.91      2.22 o 
   3  11  13        3.88        4.07      2.58 o 
   4  11  13        0.04        0.57      2.44 o 
   5  11  13      105.26      113.60      6.12 o 
   6  11  13        9.37       23.60      9.83 o 
  -7  12  13       39.15       56.05      6.50 o 
  -6  12  13        0.03        2.00      3.46 o 
  -5  12  13       58.87       81.34      8.25 o 
  -4  12  13        3.15        5.74      3.06 o 
  -3  12  13       48.67       65.64      4.53 o 
  -2  12  13      104.02       89.57      5.01 o 
  -1  12  13       16.03       19.12      3.35 o 
   0  12  13        1.26        0.09      2.04 o 
   1  12  13        2.52        6.53      2.52 o 
   2  12  13       38.31       53.37      4.30 o 
   3  12  13       75.27       74.02      4.95 o 
   4  12  13       67.40       70.61      5.72 o 
   5  12  13       20.46       29.68      4.60 o 
  -7  13  13       25.53       19.67      9.51 o 
  -6  13  13       74.69       73.76      7.03 o 
  -5  13  13       59.12       54.75      5.19 o 
  -4  13  13        7.28        1.45      2.93 o 
  -3  13  13        0.43        1.72      2.30 o 
  -2  13  13       54.97       58.23      5.04 o 
  -1  13  13       18.19       24.53      3.36 o 
   0  13  13       71.58       88.29      5.85 o 
   1  13  13        0.27        0.47      2.87 o 
   2  13  13       12.89       19.14      3.06 o 
   3  13  13        4.07        6.72      2.52 o 
   4  13  13       53.84       59.91      5.04 o 
   5  13  13        0.00       -2.13      4.22 o 
  -6  14  13       17.97       23.48      5.28 o 
  -5  14  13        6.91       16.08      3.84 o 
  -4  14  13      127.66      138.34      8.23 o 
  -3  14  13       12.18       21.52      3.94 o 
  -2  14  13       10.55       18.18      3.16 o 
  -1  14  13       64.94       58.12      5.12 o 
   0  14  13        5.24        9.93      3.03 o 
   1  14  13        0.77       -2.31      2.52 o 
   2  14  13        5.11        7.74      2.83 o 
   3  14  13        2.39        5.58      3.09 o 
   4  14  13        5.02        8.75      3.30 o 
  -5  15  13        0.03        0.14      3.14 o 
  -4  15  13       24.11       24.33      4.28 o 
  -3  15  13       13.92       18.34      3.80 o 
  -2  15  13        0.39        2.11      2.51 o 
  -1  15  13        3.17        6.94      3.13 o 
   0  15  13       24.60       21.28      3.92 o 
   1  15  13        2.49        9.40      3.33 o 
   2  15  13        0.14       -1.02      2.77 o 
   3  15  13        1.04        1.03      2.73 o 
   4  15  13        1.67       11.19      5.41 o 
  -5  16  13        0.10        3.33      4.08 o 
  -4  16  13        6.57        6.02      3.49 o 
  -3  16  13        5.33        7.49      3.45 o 
  -2  16  13        4.46        9.13      3.36 o 
  -1  16  13       50.68       67.56      5.76 o 
   0  16  13        6.19        8.72      3.49 o 
   1  16  13       16.46       16.43      4.12 o 
   2  16  13       36.00       35.74      5.03 o 
   3  16  13        0.01       -4.28      4.28 o 
  -4  17  13        3.36       16.72      6.88 o 
  -3  17  13        4.12       10.53      5.78 o 
  -2  17  13        0.13        1.32      3.18 o 
  -1  17  13        1.47       -0.67      3.34 o 
   0  17  13       74.23       76.95      9.98 o 
   1  17  13       65.95       84.12      7.47 o 
  -2  18  13        1.20        0.33      6.56 o 
  -1  18  13      104.51      117.69     14.75 o 
  -8   0  14      237.26      246.18     26.72 o 
  -6   0  14      114.71      116.03      8.57 o 
  -4   0  14       16.49       31.21      4.09 o 
  -2   0  14       79.38       67.16      4.95 o 
   0   0  14      119.92      112.86      7.87 o 
   2   0  14       16.95       -0.66      4.26 o 
   4   0  14        8.78       12.18      5.74 o 
   6   0  14        0.67        5.67      4.05 o 
  -9   1  14        1.63       -0.31      4.00 o 
  -8   1  14       30.72       38.60      4.70 o 
  -7   1  14      200.76      209.54      7.97 o 
  -6   1  14        2.47        4.60      2.83 o 
  -5   1  14      147.59      140.94      6.27 o 
  -4   1  14       12.12       16.27      2.53 o 
  -3   1  14        0.55        0.84      1.80 o 
  -2   1  14       22.02       26.54      3.01 o 
  -1   1  14        3.23        2.60      2.02 o 
   0   1  14      300.65      271.77      8.06 o 
   1   1  14       20.79       16.12      2.93 o 
   2   1  14        9.29        6.78      2.65 o 
   3   1  14        0.40       -1.36      2.11 o 
   4   1  14        0.45        6.89      2.60 o 
   5   1  14        3.44        6.64      2.72 o 
   6   1  14       30.25       40.67      4.30 o 
   7   1  14        1.56        6.59      5.41 o 
  -9   2  14        4.27        2.21      9.51 o 
  -8   2  14        0.03        5.03      3.07 o 
  -7   2  14       19.16       15.57      3.55 o 
  -6   2  14        0.04        1.70      2.69 o 
  -5   2  14       25.12       24.78      3.64 o 
  -4   2  14     1115.61     1048.66     17.98 o 
  -3   2  14      206.58      204.87      6.13 o 
  -2   2  14      177.16      160.45      6.87 o 
  -1   2  14       32.27       27.45      4.15 o 
   0   2  14        0.08        0.99      2.00 o 
   1   2  14      822.70      684.81     14.34 o 
   2   2  14      170.66      115.21      5.81 o 
   3   2  14       95.74       83.31      6.25 o 
   4   2  14       12.79       11.96      2.86 o 
   5   2  14        1.24        6.82      2.78 o 
   6   2  14       43.88       61.77      5.08 o 
   7   2  14        0.74        4.59      6.56 o 
  -9   3  14        4.33        6.15      9.34 o 
  -8   3  14        5.35       12.47      4.22 o 
  -7   3  14        0.59       -1.86      2.81 o 
  -6   3  14        1.55        4.17      2.88 o 
  -5   3  14      203.20      198.46      7.90 o 
  -4   3  14       96.87      101.96      4.36 o 
  -3   3  14       74.37       76.01      6.52 o 
  -2   3  14       16.16       14.60      2.56 o 
  -1   3  14       19.04       18.93      2.70 o 
   0   3  14      112.59      113.90      4.97 o 
   1   3  14       20.55       22.64      3.27 o 
   2   3  14       46.85       46.33      4.17 o 
   3   3  14       27.28       30.74      3.66 o 
   4   3  14        0.03        4.90      2.56 o 
   5   3  14       15.92       19.90      3.42 o 
   6   3  14       42.93       54.59      4.96 o 
  -9   4  14        0.09       -2.52      5.08 o 
  -8   4  14       23.69       25.62      7.35 o 
  -7   4  14      136.50      164.86      8.86 o 
  -6   4  14      129.57      130.94      6.47 o 
  -5   4  14      318.41      322.31      8.22 o 
  -4   4  14       31.92       40.80      3.58 o 
  -3   4  14      731.03      679.15     12.54 o 
  -2   4  14     1155.43     1065.44     18.59 o 
  -1   4  14      133.02      116.30      5.01 o 
   0   4  14       22.34       17.48      2.73 o 
   1   4  14        0.23       -0.03      1.82 o 
   2   4  14        0.30        0.57      2.22 o 
   3   4  14       21.77       16.93      3.11 o 
   4   4  14       16.74       17.53      3.11 o 
   5   4  14       23.53       40.79      4.40 o 
   6   4  14       37.01       44.07      4.64 o 
  -9   5  14        1.85       -2.95      7.54 o 
  -8   5  14        7.46        2.94      4.06 o 
  -7   5  14       23.16       34.20      6.44 o 
  -6   5  14       33.12       39.46      4.33 o 
  -5   5  14       11.33       14.89      2.85 o 
  -4   5  14        0.57        2.14      2.10 o 
  -3   5  14      310.70      280.87      7.41 o 
  -2   5  14        4.84        5.22      2.27 o 
  -1   5  14        5.68        4.46      2.27 o 
   0   5  14      157.49      133.78      5.60 o 
   1   5  14       41.57       36.08      3.34 o 
   2   5  14        2.71        0.35      2.02 o 
   3   5  14       12.43        9.18      5.20 o 
   4   5  14        0.21        0.54      2.26 o 
   5   5  14       18.21       23.94      3.41 o 
   6   5  14        0.00       -1.50      3.93 o 
  -8   6  14        5.94       13.54      4.29 o 
  -7   6  14        0.79       -3.34      3.34 o 
  -6   6  14        0.52       -3.15      3.15 o 
  -5   6  14       94.20       88.70      5.47 o 
  -4   6  14       41.81       44.61      4.33 o 
  -3   6  14        5.42        8.68      2.31 o 
  -2   6  14      203.13      201.50      6.26 o 
  -1   6  14       58.78       44.51      3.62 o 
   0   6  14       15.65       17.58      2.78 o 
   1   6  14        2.84        5.92      2.32 o 
   2   6  14      154.41      151.09      5.79 o 
   3   6  14        0.22        4.13      2.70 o 
   4   6  14        0.01        4.26      4.56 o 
   5   6  14        8.07       10.52      2.94 o 
   6   6  14        9.51        9.71      4.75 o 
  -8   7  14       21.74       18.61      4.84 o 
  -7   7  14       72.58       76.95      6.70 o 
  -6   7  14       70.78       61.92      7.65 o 
  -5   7  14       78.87       78.43      6.47 o 
  -4   7  14        7.83        4.65      2.66 o 
  -3   7  14        1.91        2.03      2.07 o 
  -2   7  14      128.09      131.76      6.05 o 
  -1   7  14      157.40      149.41      5.59 o 
   0   7  14        0.34       -2.46      2.46 o 
   1   7  14      156.84      150.40      5.83 o 
   2   7  14        7.54        9.37      2.53 o 
   3   7  14        4.05        7.49      2.50 o 
   4   7  14       60.87       63.49      4.96 o 
   5   7  14       13.87       19.04      5.04 o 
   6   7  14        5.07        5.25      5.90 o 
  -8   8  14        0.28        8.63      5.41 o 
  -7   8  14       34.64       47.95      7.30 o 
  -6   8  14       13.83       18.44      6.86 o 
  -5   8  14       85.15       84.01      5.53 o 
  -4   8  14      144.07      138.06      6.51 o 
  -3   8  14       35.84       29.61      3.34 o 
  -2   8  14       18.68       14.62      2.48 o 
  -1   8  14       14.14       19.77      2.62 o 
   0   8  14        0.84        0.53      1.93 o 
   1   8  14      206.77      207.38      6.05 o 
   2   8  14       31.90       26.81      2.98 o 
   3   8  14        4.71        6.26      2.59 o 
   4   8  14        0.98        6.65      2.89 o 
   5   8  14        7.41       15.00      3.40 o 
  -8   9  14        0.04        0.98      6.56 o 
  -7   9  14        2.79        4.14      4.59 o 
  -6   9  14       36.66       35.26      5.14 o 
  -5   9  14        4.39       11.58      3.11 o 
  -4   9  14       49.69       49.68      4.71 o 
  -3   9  14       51.25       54.42      3.71 o 
  -2   9  14      128.81      114.67      4.76 o 
  -1   9  14       18.89       21.18      2.81 o 
   0   9  14       21.01       18.90      2.70 o 
   1   9  14        1.83        4.52      2.14 o 
   2   9  14       67.03       82.58      4.38 o 
   3   9  14       31.93       39.85      3.98 o 
   4   9  14       46.94       53.95      4.37 o 
   5   9  14       11.09       12.93      3.47 o 
  -7  10  14        2.68        0.76      3.91 o 
  -6  10  14       16.18       27.66      4.90 o 
  -5  10  14       68.01       72.73      5.55 o 
  -4  10  14        3.33        6.23      3.16 o 
  -3  10  14       13.48       20.30      3.23 o 
  -2  10  14       37.09       33.79      3.62 o 
  -1  10  14       17.88       16.86      2.61 o 
   0  10  14       70.29       62.24      3.91 o 
   1  10  14        3.08        4.92      2.18 o 
   2  10  14       84.73       91.27      4.62 o 
   3  10  14        3.59        4.04      2.39 o 
   4  10  14        0.10        2.53      3.12 o 
   5  10  14        0.00       -0.42      3.09 o 
  -7  11  14       28.86       21.64      9.18 o 
  -6  11  14       57.76       70.98     10.01 o 
  -5  11  14        0.34        1.75      2.90 o 
  -4  11  14       47.18       53.84      5.03 o 
  -3  11  14       62.97       74.44      4.75 o 
  -2  11  14       77.58       67.38      4.50 o 
  -1  11  14       73.05       69.64      4.14 o 
   0  11  14       14.87       12.06      2.51 o 
   1  11  14        6.23        3.98      2.17 o 
   2  11  14       32.07       42.78      4.03 o 
   3  11  14        1.55        7.32      2.72 o 
   4  11  14       41.92       55.96      4.89 o 
   5  11  14        0.25        2.26      3.69 o 
  -7  12  14        0.30       -5.90      5.90 o 
  -6  12  14       44.41       50.55      6.36 o 
  -5  12  14       39.15       31.42      4.33 o 
  -4  12  14        3.10        5.20      3.12 o 
  -3  12  14        1.81        3.16      2.50 o 
  -2  12  14       58.10       62.72      4.55 o 
  -1  12  14        7.42        4.56      2.57 o 
   0  12  14       20.00       12.08      2.56 o 
   1  12  14       27.50       34.60      4.28 o 
   2  12  14        1.53        1.56      3.73 o 
   3  12  14        0.07        5.38      2.67 o 
   4  12  14      115.76      120.21      7.12 o 
  -6  13  14        2.30        1.12      4.85 o 
  -5  13  14        3.09        5.87      3.31 o 
  -4  13  14       12.38       15.75      3.66 o 
  -3  13  14       46.61       53.91      5.40 o 
  -2  13  14        1.52       12.78      2.86 o 
  -1  13  14        6.63       11.10      2.73 o 
   0  13  14       17.14       20.20      3.71 o 
   1  13  14        5.98        7.24      2.74 o 
   2  13  14        0.21        1.84      4.45 o 
   3  13  14       46.02       49.98      4.58 o 
   4  13  14        3.90        6.93      3.80 o 
  -6  14  14        8.84        0.66      8.20 o 
  -5  14  14        3.47        0.53      3.19 o 
  -4  14  14       13.81       13.23      3.53 o 
  -3  14  14       20.20       27.30      4.24 o 
  -2  14  14       41.61       48.31      4.31 o 
  -1  14  14       17.91       21.07      6.34 o 
   0  14  14       35.39       40.52      4.85 o 
   1  14  14       25.39       26.19      4.19 o 
   2  14  14       16.33       22.59      3.54 o 
   3  14  14        7.14        4.41      3.34 o 
  -5  15  14       40.75       53.24      6.47 o 
  -4  15  14        0.02        0.48      4.45 o 
  -3  15  14        0.92        6.24      3.46 o 
  -2  15  14       54.43       55.46      8.06 o 
  -1  15  14        2.42        5.47      3.39 o 
   0  15  14        3.30        2.82      3.40 o 
   1  15  14       26.68       34.56      4.91 o 
   2  15  14        0.90        6.57      3.44 o 
   3  15  14        2.58        0.03      5.41 o 
  -4  16  14       30.66       39.17     11.64 o 
  -3  16  14       27.16       21.90      5.03 o 
  -2  16  14        1.87        5.81      3.48 o 
  -1  16  14        0.00       -0.95      3.12 o 
   0  16  14        1.08        1.88      3.33 o 
   1  16  14        0.89        0.33      3.57 o 
  -2  17  14        2.40        2.62      6.88 o 
  -1  17  14        8.91        4.59      4.87 o 
  -7   0  15        6.32       14.07      5.04 o 
  -5   0  15      129.89      137.35     13.44 o 
  -3   0  15        3.54        6.46      3.13 o 
  -1   0  15       14.18       17.21      5.90 o 
   1   0  15      320.08      268.94     11.94 o 
   3   0  15        6.60        9.67      3.71 o 
   5   0  15        3.43        6.72      3.94 o 
  -8   1  15       72.53       87.28      6.23 o 
  -7   1  15       19.71       15.69      3.88 o 
  -6   1  15       73.34       70.59      5.36 o 
  -5   1  15        0.31       -1.20      2.57 o 
  -4   1  15      288.98      277.39      7.43 o 
  -3   1  15       27.00       29.54      4.04 o 
  -2   1  15        2.16        3.91      2.11 o 
  -1   1  15      126.81      127.92      6.34 o 
   0   1  15       35.03       36.47      3.88 o 
   1   1  15       10.51       11.43      2.80 o 
   2   1  15        0.91        3.13      2.38 o 
   3   1  15        0.26        4.05      2.49 o 
   4   1  15       17.63       25.85      3.59 o 
   5   1  15        1.58       -0.78      2.42 o 
   6   1  15       69.00       86.16      6.32 o 
  -8   2  15        4.79       10.91      4.68 o 
  -7   2  15       12.49       16.54      6.29 o 
  -6   2  15        2.27       -0.04      2.88 o 
  -5   2  15       10.52       10.97      3.12 o 
  -4   2  15      138.88      129.68      6.90 o 
  -3   2  15       25.36       24.37      3.06 o 
  -2   2  15       36.88       35.46      3.40 o 
  -1   2  15        0.70       -0.98      2.08 o 
   0   2  15      110.40      103.61      5.65 o 
   1   2  15        1.63        2.10      2.41 o 
   2   2  15        1.56        2.25      3.17 o 
   3   2  15        8.28        2.62      2.39 o 
   4   2  15        0.12        4.89      2.46 o 
   5   2  15        1.42       -0.05      2.57 o 
   6   2  15        0.34       -0.51      2.78 o 
  -8   3  15       18.41       22.00      6.88 o 
  -7   3  15       13.16       24.20      4.05 o 
  -6   3  15       46.54       58.63      5.10 o 
  -5   3  15       34.38       37.49      4.18 o 
  -4   3  15        1.51       -0.38      2.24 o 
  -3   3  15       83.68       79.67      6.13 o 
  -2   3  15       87.82       83.81      4.60 o 
  -1   3  15       33.79       38.47      3.47 o 
   0   3  15        0.00       -1.28      2.22 o 
   1   3  15        0.24        0.93      2.19 o 
   2   3  15        3.05       -0.17      4.26 o 
   3   3  15        3.71        5.98      2.61 o 
   4   3  15        1.22        8.42      2.73 o 
   5   3  15       77.66       88.85      6.00 o 
   6   3  15       20.87       30.82      4.78 o 
  -8   4  15        0.23        5.57      5.02 o 
  -7   4  15       35.25       36.82      5.40 o 
  -6   4  15       71.90       86.89      6.01 o 
  -5   4  15      289.12      270.66     10.38 o 
  -4   4  15      212.41      210.11      7.57 o 
  -3   4  15       53.78       45.01      3.77 o 
  -2   4  15       18.31       18.21      2.88 o 
  -1   4  15      122.81      123.43      5.36 o 
   0   4  15        0.80       -0.81      2.08 o 
   1   4  15       53.41       48.41      4.36 o 
   2   4  15       86.85       83.53      5.39 o 
   3   4  15       60.18       61.57      4.98 o 
   4   4  15       11.18       19.76      3.60 o 
   5   4  15        4.86       15.08      3.42 o 
   6   4  15        0.01       10.75      7.54 o 
  -8   5  15        0.02        1.05      3.81 o 
  -7   5  15       38.07       47.24      6.34 o 
  -6   5  15        1.81        0.76      3.41 o 
  -5   5  15       11.20       19.01      3.44 o 
  -4   5  15       79.82       73.24      5.15 o 
  -3   5  15       33.47       29.91      3.32 o 
  -2   5  15       26.95       31.50      3.34 o 
  -1   5  15        8.06       10.42      2.59 o 
   0   5  15       23.18       21.24      2.88 o 
   1   5  15       57.22       52.96      3.98 o 
   2   5  15        1.06        4.85      2.49 o 
   3   5  15        0.16        4.51      2.51 o 
   4   5  15       67.74       81.05      5.52 o 
   5   5  15       86.67       87.46      6.69 o 
   6   5  15        1.74        3.93      5.90 o 
  -8   6  15        0.00        9.59      7.87 o 
  -7   6  15       83.75       99.97      9.39 o 
  -6   6  15      175.46      184.21     29.18 o 
  -5   6  15        6.96       10.24      3.06 o 
  -4   6  15        3.81        7.46      2.76 o 
  -3   6  15       38.64       41.66      3.69 o 
  -2   6  15      141.76      131.83      5.61 o 
  -1   6  15       44.71       39.06      3.75 o 
   0   6  15       22.66       31.87      3.45 o 
   1   6  15       19.15       20.32      2.95 o 
   2   6  15       12.03       15.79      3.02 o 
   3   6  15       36.30       42.20      5.06 o 
   4   6  15        5.78        8.73      3.26 o 
   5   6  15        0.25        0.09      5.77 o 
   6   6  15        3.30        1.97      5.90 o 
  -7   7  15        0.07        0.42      9.51 o 
  -6   7  15       91.49       87.15      8.67 o 
  -5   7  15        3.95        7.72      3.40 o 
  -4   7  15      144.09      143.64      6.71 o 
  -3   7  15       78.55       85.18      4.77 o 
  -2   7  15        9.59        6.74      2.36 o 
  -1   7  15      146.71      141.93      5.79 o 
   0   7  15        4.43        6.54      2.77 o 
   1   7  15       20.48       19.58      2.95 o 
   2   7  15       21.37       16.42      3.00 o 
   3   7  15        0.42        1.37      2.88 o 
   4   7  15        0.08        0.15      2.51 o 
   5   7  15        0.04       10.94      3.85 o 
  -7   8  15        0.06       -4.17      4.17 o 
  -6   8  15        1.65       12.21      5.25 o 
  -5   8  15        6.37        7.42      3.75 o 
  -4   8  15        2.20        3.88      3.19 o 
  -3   8  15       31.29       32.58      3.47 o 
  -2   8  15       33.52       34.08      3.97 o 
  -1   8  15        0.02        3.18      3.88 o 
   0   8  15       14.21       11.99      2.85 o 
   1   8  15       35.28       32.86      3.58 o 
   2   8  15       16.20       20.16      3.22 o 
   3   8  15        0.91        3.11      2.61 o 
   4   8  15        5.91       12.50      3.89 o 
   5   8  15        0.24        2.29      6.23 o 
  -7   9  15        6.77        6.03      5.03 o 
  -6   9  15       17.20       34.63      6.71 o 
  -5   9  15       99.43      103.08      7.31 o 
  -4   9  15        4.24        7.66      4.99 o 
  -3   9  15        7.46       12.00      3.11 o 
  -2   9  15       10.30       17.85      2.96 o 
  -1   9  15       34.78       34.25      3.72 o 
   0   9  15       15.44       18.36      3.41 o 
   1   9  15       17.72       17.52      3.07 o 
   2   9  15       27.23       28.27      3.44 o 
   3   9  15        9.05        6.83      3.09 o 
   4   9  15        4.62        3.13      3.71 o 
   5   9  15        8.93       13.77      7.54 o 
  -6  10  15       16.95       23.18     12.62 o 
  -5  10  15        2.59        5.39      3.75 o 
  -4  10  15       95.87      105.39     10.39 o 
  -3  10  15       33.11       41.66      4.02 o 
  -2  10  15        4.55        5.49      2.24 o 
  -1  10  15        0.09        1.37      2.07 o 
   0  10  15       21.31       25.80      3.08 o 
   1  10  15       26.87       35.90      3.27 o 
   2  10  15        0.64       -1.69      3.56 o 
   3  10  15        3.65        5.41      3.33 o 
   4  10  15       34.55       41.88      5.87 o 
  -6  11  15       84.05      100.58      7.95 o 
  -5  11  15       26.54       39.56      4.82 o 
  -4  11  15        0.17        2.52      4.07 o 
  -3  11  15       18.34       24.46      3.65 o 
  -2  11  15      165.45      181.87      8.68 o 
  -1  11  15       14.63       19.80      2.83 o 
   0  11  15      121.00      127.86      5.37 o 
   1  11  15       27.84       35.65      3.50 o 
   2  11  15       10.20       13.46      3.64 o 
   3  11  15       14.87       15.89      3.66 o 
   4  11  15        4.52        5.67      3.41 o 
  -6  12  15        2.10       -1.31      7.21 o 
  -5  12  15        0.19        1.96      3.14 o 
  -4  12  15       28.73       32.48      4.44 o 
  -3  12  15       13.98       11.99      2.97 o 
  -2  12  15      101.44      105.65      5.62 o 
  -1  12  15      133.27      140.12      6.11 o 
   0  12  15        0.29        6.08      2.42 o 
   1  12  15       53.11       62.02      5.42 o 
   2  12  15        3.18        7.16      2.96 o 
   3  12  15        0.55        1.14      4.44 o 
   4  12  15       84.03       99.33     14.10 o 
  -5  13  15        9.88       11.18      4.28 o 
  -4  13  15        4.71        3.37      3.53 o 
  -3  13  15        1.27        8.19      3.26 o 
  -2  13  15       43.42       51.15      4.45 o 
  -1  13  15       71.02       73.12      6.92 o 
   0  13  15       15.08       24.03      3.94 o 
   1  13  15        1.45        4.53      3.38 o 
   2  13  15        0.51        7.62      2.99 o 
   3  13  15        4.73        7.05      4.50 o 
  -5  14  15       13.48       20.15      6.56 o 
  -4  14  15        1.02       -0.28      6.35 o 
  -3  14  15        5.95       13.20      4.33 o 
  -2  14  15        0.28        8.01      2.88 o 
  -1  14  15       23.70       28.58      4.38 o 
   0  14  15        1.13        0.98      2.93 o 
   1  14  15       23.18       35.53      4.69 o 
   2  14  15       21.24       25.39      4.22 o 
  -4  15  15        0.79        4.97      5.20 o 
  -3  15  15        4.66        1.79      3.80 o 
  -2  15  15        2.15        6.68      3.53 o 
  -1  15  15        0.15        7.57      3.55 o 
   0  15  15        9.03        6.79      4.02 o 
   1  15  15       17.31       31.80      8.52 o 
  -2  16  15        4.35        8.50      5.44 o 
  -1  16  15        4.31       -2.98      5.08 o 
  -8   0  16       13.33       16.96      5.91 o 
  -6   0  16       11.75        8.71      4.85 o 
  -4   0  16      202.69      178.51      9.00 o 
  -2   0  16        0.18        2.79      3.12 o 
   0   0  16       49.35       37.79      7.87 o 
   2   0  16        7.50       13.16      4.43 o 
   4   0  16        1.35        3.40      3.82 o 
  -8   1  16        1.13        3.00      3.56 o 
  -7   1  16      230.88      231.28      8.72 o 
  -6   1  16       76.14       79.37      5.73 o 
  -5   1  16       66.05       66.91      5.28 o 
  -4   1  16       45.17       47.14      4.01 o 
  -3   1  16        4.72       12.20      2.71 o 
  -2   1  16       19.41       14.16      3.06 o 
  -1   1  16      115.95      113.39      6.91 o 
   0   1  16       65.09       66.62      5.03 o 
   1   1  16        3.00        5.77      2.61 o 
   2   1  16        2.74        3.56      2.53 o 
   3   1  16        8.44       11.91      2.84 o 
   4   1  16        0.95        1.90      2.56 o 
   5   1  16        3.47        1.64      3.26 o 
  -8   2  16       34.93       45.12      5.29 o 
  -7   2  16        0.00        4.40      3.50 o 
  -6   2  16       31.97       31.75      4.34 o 
  -5   2  16       99.61       93.30      6.94 o 
  -4   2  16       30.92       35.16      3.67 o 
  -3   2  16       56.79       56.71      4.13 o 
  -2   2  16       34.98       34.08      4.02 o 
  -1   2  16        4.41       10.41      2.92 o 
   0   2  16      183.59      152.67      6.75 o 
   1   2  16      137.64      122.19      7.71 o 
   2   2  16       21.64       16.83      3.14 o 
   3   2  16        4.94       14.11      2.79 o 
   4   2  16       34.24       47.11      4.78 o 
   5   2  16       25.24       31.09      4.50 o 
  -8   3  16        3.49        4.56      5.04 o 
  -7   3  16      174.80      191.94      8.34 o 
  -6   3  16       17.50       22.70      3.88 o 
  -5   3  16      150.52      147.81      8.26 o 
  -4   3  16       46.80       47.28      4.47 o 
  -3   3  16        7.73        9.45      2.69 o 
  -2   3  16        7.22        8.93      2.49 o 
  -1   3  16        0.40        2.69      2.32 o 
   0   3  16       40.77       36.31      3.99 o 
   1   3  16       10.84        7.74      3.22 o 
   2   3  16       10.81       17.42      3.26 o 
   3   3  16        3.56        8.79      2.53 o 
   4   3  16       15.34       19.04      3.60 o 
   5   3  16       13.95       18.34      3.78 o 
  -8   4  16        0.90       27.86      9.83 o 
  -7   4  16        8.71       16.86      5.36 o 
  -6   4  16      107.81      127.29      8.45 o 
  -5   4  16        5.66        7.20      3.49 o 
  -4   4  16       37.27       33.50      4.14 o 
  -3   4  16       86.27       96.71      5.12 o 
  -2   4  16        1.91        4.05      2.68 o 
  -1   4  16       35.68       48.13      3.92 o 
   0   4  16      132.71      122.37      6.37 o 
   1   4  16        0.47        2.77      2.54 o 
   2   4  16       19.79       13.95      3.07 o 
   3   4  16        3.36        7.02      3.65 o 
   4   4  16       37.26       50.62      4.93 o 
   5   4  16        9.45        7.42      6.44 o 
  -7   5  16        0.00       -0.43      4.98 o 
  -6   5  16       62.62       85.77      8.78 o 
  -5   5  16        3.66        2.12      3.52 o 
  -4   5  16       99.09       93.21      5.73 o 
  -3   5  16        0.10        1.44      2.33 o 
  -2   5  16      120.46      117.50      6.51 o 
  -1   5  16        0.31        1.94      2.23 o 
   0   5  16       21.40       23.30      3.50 o 
   1   5  16        0.86        3.08      2.30 o 
   2   5  16       24.72       34.85      3.89 o 
   3   5  16       23.77       25.67      5.11 o 
   4   5  16        2.65        8.33      5.58 o 
   5   5  16        0.30        0.98      3.41 o 
  -7   6  16       32.73       41.72      7.23 o 
  -6   6  16       11.75       13.91      5.44 o 
  -5   6  16       35.08       34.76      8.50 o 
  -4   6  16        6.51       12.76      3.97 o 
  -3   6  16       22.52       31.65      3.49 o 
  -2   6  16        0.50        2.66      2.20 o 
  -1   6  16       12.48       15.68      2.90 o 
   0   6  16        0.78        1.77      2.27 o 
   1   6  16       12.56       16.61      3.15 o 
   2   6  16        8.15       12.30      2.83 o 
   3   6  16       13.07       17.27      3.38 o 
   4   6  16       63.29       72.30      5.77 o 
   5   6  16        0.33       -3.92      3.92 o 
  -7   7  16       11.75        8.85      7.54 o 
  -6   7  16       19.70       16.44      5.74 o 
  -5   7  16       56.32       72.42      6.44 o 
  -4   7  16        5.72        7.24      3.10 o 
  -3   7  16      106.48       99.10      5.26 o 
  -2   7  16       11.34       13.87      2.67 o 
  -1   7  16        0.99        3.46      2.27 o 
   0   7  16        1.67        1.21      2.61 o 
   1   7  16       10.98       14.54      2.89 o 
   2   7  16       41.17       46.57      6.81 o 
   3   7  16        7.85       12.05      3.13 o 
   4   7  16        1.16        4.94      2.89 o 
  -6   8  16       47.47       54.70      7.87 o 
  -5   8  16        5.47       13.94      4.09 o 
  -4   8  16      130.47      123.07      7.85 o 
  -3   8  16       22.44       25.67      3.25 o 
  -2   8  16       86.50       86.23      5.00 o 
  -1   8  16        8.86        4.10      2.50 o 
   0   8  16        5.10        9.53      3.93 o 
   1   8  16       20.66       27.03      3.92 o 
   2   8  16        0.02        7.34      4.59 o 
   3   8  16        6.33        6.13      4.20 o 
   4   8  16        3.84        6.05      3.66 o 
  -6   9  16       16.42       29.31      6.71 o 
  -5   9  16       40.02       44.56      5.65 o 
  -4   9  16       15.49       17.79      4.17 o 
  -3   9  16        1.30        5.71      2.55 o 
  -2   9  16        4.20       13.74      2.91 o 
  -1   9  16       28.14       33.53      3.69 o 
   0   9  16       40.59       52.08      4.33 o 
   1   9  16       16.00       21.14      3.28 o 
   2   9  16       20.96       27.50      3.71 o 
   3   9  16        5.63        6.55      3.75 o 
   4   9  16        5.28        8.85      7.54 o 
  -5  10  16        0.47        1.46      3.80 o 
  -4  10  16       24.67       38.48      5.22 o 
  -3  10  16        1.03        5.03      2.92 o 
  -2  10  16       62.41       57.54      4.59 o 
  -1  10  16       46.15       46.71      4.16 o 
   0  10  16        7.34       16.80      4.75 o 
   1  10  16       55.29       66.66      4.84 o 
   2  10  16       60.69       66.73      5.68 o 
   3  10  16       13.69       12.84      4.34 o 
  -5  11  16        7.11       11.85      5.09 o 
  -4  11  16        0.73        9.87      3.90 o 
  -3  11  16        4.47        5.81      3.79 o 
  -2  11  16        6.60        8.13      3.03 o 
  -1  11  16       17.84       19.52      3.18 o 
   0  11  16        4.96        8.71      2.93 o 
   1  11  16        9.73       14.02      3.20 o 
   2  11  16        9.52       20.70      4.15 o 
   3  11  16        0.88        0.29      4.02 o 
  -5  12  16        0.14       -4.92      4.92 o 
  -4  12  16       11.35       14.51      4.46 o 
  -3  12  16        1.43        4.51      3.87 o 
  -2  12  16       17.86       32.36      4.44 o 
  -1  12  16       15.78       17.47      3.89 o 
   0  12  16       16.43       25.98      4.34 o 
   1  12  16       11.42       11.38      3.51 o 
   2  12  16        4.61        7.32      6.98 o 
  -4  13  16        1.07        2.73      4.75 o 
  -3  13  16        0.02        1.38      4.42 o 
  -2  13  16       27.95       40.99      4.26 o 
  -1  13  16        5.05        7.46      2.98 o 
   0  13  16        0.70        1.68      3.02 o 
   1  13  16        4.28        9.08      3.39 o 
   2  13  16        3.54       -4.88      4.88 o 
  -3  14  16       44.42       51.16      7.37 o 
  -2  14  16       13.10       19.94      5.73 o 
  -1  14  16       27.31       38.08      5.53 o 
   0  14  16       14.35       25.32     11.80 o 
  -7   0  17       36.41       36.75      7.17 o 
  -5   0  17      337.19      310.23     19.83 o 
  -3   0  17       27.85       23.93      7.38 o 
  -1   0  17        0.35        8.95      4.15 o 
   1   0  17       60.06       55.48      6.84 o 
   3   0  17       44.32       74.60     12.29 o 
  -7   1  17        0.25        2.45      3.28 o 
  -6   1  17       43.01       46.25      5.82 o 
  -5   1  17       45.62       52.12      5.85 o 
  -4   1  17       11.05       19.21      3.84 o 
  -3   1  17        1.56        4.92      2.70 o 
  -2   1  17       12.43       16.36      3.35 o 
  -1   1  17       31.47       37.97      4.33 o 
   0   1  17       35.14       42.31      4.33 o 
   1   1  17       63.03       63.06      5.19 o 
   2   1  17       67.01       63.78      5.37 o 
   3   1  17        0.29        6.57      2.92 o 
   4   1  17        1.58        6.44      3.18 o 
  -7   2  17       46.57       65.73      6.10 o 
  -6   2  17        0.83        3.22      3.92 o 
  -5   2  17       57.03       61.18      6.09 o 
  -4   2  17       19.52       20.07      3.47 o 
  -3   2  17       62.38       63.48      5.08 o 
  -2   2  17       31.28       33.02      4.04 o 
  -1   2  17        0.61        2.30      2.41 o 
   0   2  17        3.00       11.89      3.11 o 
   1   2  17        1.16        1.28      3.31 o 
   2   2  17       34.63       41.45      4.87 o 
   3   2  17        1.23        3.64      2.78 o 
   4   2  17       63.00       78.30      6.05 o 
  -7   3  17        7.67       11.18      4.59 o 
  -6   3  17       34.07       40.04      6.19 o 
  -5   3  17        4.40        0.72      3.56 o 
  -4   3  17       43.85       44.55      4.70 o 
  -3   3  17        0.84        0.13      2.38 o 
  -2   3  17        3.20        4.18      2.62 o 
  -1   3  17       13.27        9.42      2.96 o 
   0   3  17       14.29       12.52      3.09 o 
   1   3  17        5.12        4.87      2.69 o 
   2   3  17        1.83        7.15      2.90 o 
   3   3  17        6.10        9.21      3.15 o 
   4   3  17       12.93       12.26      3.60 o 
  -7   4  17        1.21       -2.95      7.54 o 
  -6   4  17        1.97        2.64      3.94 o 
  -5   4  17        8.32       10.38      5.20 o 
  -4   4  17        4.81        2.98      4.35 o 
  -3   4  17       20.42       27.25      3.35 o 
  -2   4  17        3.04        6.17      2.60 o 
  -1   4  17        3.68        5.37      3.70 o 
   0   4  17       10.91       22.57      4.97 o 
   1   4  17       11.90       17.02      3.48 o 
   2   4  17        3.78        0.75      2.58 o 
   3   4  17        5.08       11.64      4.87 o 
   4   4  17       19.09       31.69      4.92 o 
  -6   5  17       16.75       24.63      6.14 o 
  -5   5  17        7.74        7.04      3.92 o 
  -4   5  17       43.52       36.60      4.58 o 
  -3   5  17       30.36       35.01      3.76 o 
  -2   5  17        6.56        8.21      2.50 o 
  -1   5  17       81.72       79.10      5.52 o 
   0   5  17        0.83        5.39      2.77 o 
   1   5  17        6.32        7.94      2.89 o 
   2   5  17        0.01        2.91      2.65 o 
   3   5  17       39.15       45.19      4.81 o 
   4   5  17        4.09        6.47      4.02 o 
  -6   6  17       23.51       25.78      6.49 o 
  -5   6  17        0.03        4.68      3.72 o 
  -4   6  17       36.90       35.86      4.39 o 
  -3   6  17       41.16       50.31      4.25 o 
  -2   6  17        4.04        5.85      2.56 o 
  -1   6  17       11.22       13.85      2.94 o 
   0   6  17       12.46       15.39      3.12 o 
   1   6  17        2.60       10.11      2.93 o 
   2   6  17       58.45       66.09      5.48 o 
   3   6  17        0.43        3.82      3.03 o 
   4   6  17        7.30       11.93      4.98 o 
  -6   7  17       15.31       15.75      5.74 o 
  -5   7  17        0.26        4.53      4.75 o 
  -4   7  17        5.07       13.96      3.43 o 
  -3   7  17        0.28        5.36      2.57 o 
  -2   7  17       20.41       22.58      3.33 o 
  -1   7  17       22.63       20.74      3.24 o 
   0   7  17       12.99       20.32      3.36 o 
   1   7  17       49.57       57.06      5.13 o 
   2   7  17        0.00        2.89      2.98 o 
   3   7  17       29.77       37.95      6.06 o 
  -5   8  17       15.61       20.70      4.62 o 
  -4   8  17        0.05        0.24      3.66 o 
  -3   8  17       10.65       12.07      2.97 o 
  -2   8  17       14.81       23.69      3.44 o 
  -1   8  17        1.45        7.88      2.65 o 
   0   8  17       26.31       31.72      4.39 o 
   1   8  17       79.58       94.24      6.48 o 
   2   8  17        4.56        6.73      4.91 o 
   3   8  17        7.60        9.12      4.10 o 
  -5   9  17       12.63       16.68      4.64 o 
  -4   9  17       51.81       73.07      6.94 o 
  -3   9  17       50.14       68.91      5.55 o 
  -2   9  17        0.77        6.37      2.63 o 
  -1   9  17        3.09        6.89      2.68 o 
   0   9  17       54.88       78.06      5.23 o 
   1   9  17       88.27       96.06      8.61 o 
   2   9  17       10.14       18.94      4.16 o 
  -5  10  17        2.20       14.75      7.21 o 
  -4  10  17       13.35       18.52      8.00 o 
  -3  10  17        1.46       11.16      3.31 o 
  -2  10  17        3.70        4.26      2.77 o 
  -1  10  17        6.54        7.03      3.43 o 
   0  10  17       20.91       21.56      3.96 o 
   1  10  17        0.76        1.33      3.47 o 
   2  10  17        3.21        0.11      4.98 o 
  -4  11  17       44.41       64.81      6.83 o 
  -3  11  17        6.24        9.40      4.76 o 
  -2  11  17      119.27      145.43      8.89 o 
  -1  11  17        8.85       18.93      3.45 o 
   0  11  17       50.23       60.69      6.19 o 
   1  11  17       10.17        9.75      4.48 o 
   2  11  17       66.09       72.68     11.97 o 
  -3  12  17       14.21       28.09      6.03 o 
  -2  12  17        7.13        9.57      3.69 o 
  -1  12  17        2.08       -3.82      3.82 o 
   0  12  17        0.08        2.11      3.33 o 
   1  12  17        0.02        5.86      5.03 o 
  -2  13  17      122.88      127.32     13.11 o 
  -1  13  17        0.28        3.59      4.98 o 
  -6   0  18       10.26       16.06      8.52 o 
  -4   0  18       11.10        5.78      4.26 o 
  -2   0  18       43.76       60.22      7.41 o 
   0   0  18       21.72       39.35      9.83 o 
   2   0  18        0.06       -3.59      3.59 o 
  -6   1  18      109.19      133.95      8.70 o 
  -5   1  18        2.43       10.55      4.75 o 
  -4   1  18        0.13        2.87      2.95 o 
  -3   1  18        4.30        7.42      3.01 o 
  -2   1  18        3.92        8.02      3.03 o 
  -1   1  18        1.88        5.03      3.08 o 
   0   1  18        2.06       10.04      2.82 o 
   1   1  18       44.50       46.76      4.66 o 
   2   1  18        2.66        5.22      3.13 o 
   3   1  18       10.42       16.72      3.84 o 
  -6   2  18        0.05        1.35      4.11 o 
  -5   2  18       31.55       23.95      5.17 o 
  -4   2  18        1.93        8.52      3.64 o 
  -3   2  18        4.21        6.61      2.99 o 
  -2   2  18        6.61       11.79      3.38 o 
  -1   2  18        0.71        4.17      3.12 o 
   0   2  18        0.61        7.35      3.79 o 
   1   2  18        2.23        9.47      3.55 o 
   2   2  18       72.18       74.30      8.42 o 
   3   2  18        5.34        8.83      3.32 o 
  -6   3  18       22.34       26.69      5.03 o 
  -5   3  18        7.99       22.46      4.68 o 
  -4   3  18        4.51        8.37      3.31 o 
  -3   3  18        5.71        0.77      2.69 o 
  -2   3  18        1.97        5.46      2.82 o 
  -1   3  18        9.26        5.35      3.31 o 
   0   3  18        7.18       14.32      3.21 o 
   1   3  18        0.02        0.41      2.79 o 
   2   3  18       19.61       25.22      4.09 o 
   3   3  18       22.11       28.43      4.90 o 
  -6   4  18       28.34       28.17      6.81 o 
  -5   4  18        5.85        9.79      4.22 o 
  -4   4  18        4.55       14.25      3.48 o 
  -3   4  18       30.42       33.43      4.10 o 
  -2   4  18       75.80       73.08      5.61 o 
  -1   4  18       54.12       61.94      5.33 o 
   0   4  18        0.28        2.09      2.86 o 
   1   4  18        0.04       -1.95      2.55 o 
   2   4  18        7.18        8.06      3.25 o 
   3   4  18       16.36       15.72      5.51 o 
  -6   5  18       12.67       13.77      9.18 o 
  -5   5  18       34.94       54.85      7.83 o 
  -4   5  18        6.38        9.37      3.49 o 
  -3   5  18       18.74       24.37      3.46 o 
  -2   5  18       48.85       51.27      5.03 o 
  -1   5  18       24.01       31.02      4.25 o 
   0   5  18       12.90       19.18      3.50 o 
   1   5  18       47.85       49.66      5.08 o 
   2   5  18        6.27       13.66      3.55 o 
   3   5  18       18.73       36.72      9.18 o 
  -5   6  18       12.24       16.04      4.38 o 
  -4   6  18        8.33       14.52      3.79 o 
  -3   6  18       16.49       26.63      3.83 o 
  -2   6  18        9.28       15.40      3.24 o 
  -1   6  18        2.28        9.63      3.20 o 
   0   6  18        1.36        7.44      2.88 o 
   1   6  18        8.04        6.35      3.22 o 
   2   6  18        0.88        4.44      3.14 o 
   3   6  18       15.42       12.13      7.54 o 
  -5   7  18        0.03       -2.62      7.21 o 
  -4   7  18       19.56       35.46      5.96 o 
  -3   7  18       34.02       43.80      4.28 o 
  -2   7  18       10.96       12.00      3.06 o 
  -1   7  18        0.10        6.43      3.05 o 
   0   7  18       44.66       47.38      4.91 o 
   1   7  18        8.62       17.23      3.62 o 
   2   7  18        7.64        6.87      4.80 o 
  -5   8  18        3.52       11.15      8.52 o 
  -4   8  18       21.06       24.04      5.16 o 
  -3   8  18       45.06       54.43      4.73 o 
  -2   8  18        0.26       12.65      3.55 o 
  -1   8  18        3.66        5.51      2.74 o 
   0   8  18       95.30      113.65      6.99 o 
   1   8  18        8.83        9.29      3.50 o 
   2   8  18        7.91       31.47      8.52 o 
  -4   9  18        5.33       11.33      5.59 o 
  -3   9  18        3.03        9.34      3.53 o 
  -2   9  18       47.43       57.33      4.80 o 
  -1   9  18        6.34        9.54      3.01 o 
   0   9  18       46.93       43.26      5.09 o 
   1   9  18       52.13       65.88      8.34 o 
  -3  10  18       40.54       58.27      8.44 o 
  -2  10  18       17.88       21.32      4.03 o 
  -1  10  18        9.39       20.35      4.08 o 
   0  10  18        1.30        1.61      4.48 o 
  -2  11  18       54.80       60.57      6.49 o 
  -1  11  18        8.35       13.66      5.74 o 
  -5   0  19       24.86       39.01      9.83 o 
  -3   0  19       14.22       16.92      5.18 o 
  -1   0  19       26.23       40.66      6.60 o 
   1   0  19       19.78       27.75      6.03 o 
  -5   1  19        3.95       10.33      5.56 o 
  -4   1  19        0.59        2.22      3.56 o 
  -3   1  19        0.83        5.76      3.18 o 
  -2   1  19       43.04       42.15      4.71 o 
  -1   1  19       14.48       13.86      3.62 o 
   0   1  19       42.44       44.14      6.31 o 
   1   1  19        9.83        9.90      3.30 o 
  -5   2  19        7.11        9.18      7.21 o 
  -4   2  19       26.90       34.87      5.36 o 
  -3   2  19       37.63       53.60      5.20 o 
  -2   2  19        0.37        5.03      2.98 o 
  -1   2  19       69.20       77.76      6.02 o 
   0   2  19        4.33        7.90      3.36 o 
   1   2  19        9.01        5.99      3.09 o 
  -5   3  19       31.80       42.62     10.49 o 
  -4   3  19        1.08        3.26      3.72 o 
  -3   3  19        0.20        5.43      3.05 o 
  -2   3  19       71.17       86.22      6.18 o 
  -1   3  19        9.89        3.75      3.06 o 
   0   3  19        0.04        2.88      2.93 o 
   1   3  19        0.58       -0.48      2.88 o 
  -5   4  19        0.41       -4.85      4.85 o 
  -4   4  19        0.96        1.26      3.47 o 
  -3   4  19       16.09       23.65      3.99 o 
  -2   4  19       12.03       18.68      3.75 o 
  -1   4  19       28.25       35.29      5.19 o 
   0   4  19       25.21       33.47      5.73 o 
   1   4  19       42.82       50.04      6.09 o 
  -4   5  19        1.45        9.09      4.17 o 
  -3   5  19        2.11        7.46      3.39 o 
  -2   5  19        4.36        3.71      2.95 o 
  -1   5  19        1.23        3.28      3.02 o 
   0   5  19       59.72       63.70      5.80 o 
   1   5  19        0.81       -2.29      6.23 o 
  -4   6  19        9.74       15.21      6.21 o 
  -3   6  19       33.04       44.86      5.92 o 
  -2   6  19        0.67       -0.66      3.06 o 
  -1   6  19        0.03       -1.60      2.84 o 
   0   6  19       12.06       14.45      4.34 o 
   1   6  19        8.63        0.98      6.56 o 
  -4   7  19       35.78       36.72     10.16 o 
  -3   7  19       45.94       51.84      5.36 o 
  -2   7  19       16.70       22.66      4.54 o 
  -1   7  19       12.57       13.80      4.29 o 
   0   7  19       41.71       49.72      7.51 o 
  -3   8  19       67.41       97.88     13.93 o 
  -2   8  19        9.79       19.48      4.90 o 
  -1   8  19       36.53       51.84      7.61 o 
  -2   0  20        6.59        5.90      6.23 o 
  -3   1  20        5.80        1.36      5.74 o 
  -2   1  20        8.28       13.29      7.05 o 
  -1   1  20       19.24        6.56      6.23 o 
  -3   2  20        2.09        2.62      4.64 o 
  -2   2  20       12.63        8.91      4.95 o 
  -3   3  20        2.74        4.72      4.52 o 
  -2   3  20       11.44       12.27      5.32 o 
  -2   4  20       40.63       58.35     11.47 o 
                                                 
